# Supplementary material for: ZnO nanoparticle-based seed priming modulates early growth and enhances physio-biochemical and metabolic profiles of fragrant rice against cadmium toxicity
Source: J Nanobiotechnology. 2021 Mar 17;19:75. doi: 10.1186/s12951-021-00820-9 (PMC7968244; doi:10.1186/s12951-021-00820-9)
Supplement: Supplementary file 3 — Additional file 3:Table S2. Metabolites detected in the rice varieties. [file 12951_2021_820_MOESM3_ESM.xlsx]

## Sheet: Sheet1
Table S2 Metabolites detected in the rice varieties.
				X								Y
				A		B		C		D		A		B		C		D
Index	Formula	Compounds	Class	Avg	SD	Avg	SD	Avg	SD	Avg	SD	Avg	SD	Avg	SD	Avg	SD	Avg	SD
Rfmb318	C7H14NO2+	Proline βine(ProBet)	Amino acids and derivatives	147113	37187.2	180437	7588.15	117160	1050.78	182957	6867.59	149847	10444.3	220033	8218.48	135297	5024.46	220030	22604.9
Rfmb319	C6H11NO2	Pipecolic acid	Amino acids and derivatives	2853400	714891	3316800	308713	2009100	15415.3	4.30433e+06	46944.6	1.94873e+06	182599	1.91323e+06	83594.9	1996700	60067.7	1.73077e+06	29226.8
Rfmb320	C7H13NO2	1,2-N-Methylpipecolic acid	Amino acids and derivatives	354427	88626.3	410773	16258.8	229055	9292.45	414820	14261.1	309477	9451.29	483213	3402.95	293267	6126.16	476277	34088.9
mws0001	C4H8N2O3	L-Asparagine Anhydrous	Amino acids and derivatives	11188200	2.80119e+06	15616000	108116	6211600	109697	1.54687e+07	597773	8903500	587621	1.06833e+07	59599.6	8.36847e+06	420977	11517300	937919
mws0193	C7H15N3O3	L-Homocitrulline	Amino acids and derivatives	71198	17835.6	107333	4303.28	52120.5	3619.7	100396	1200.65	67359	2353.74	90878.3	2959.34	59933.3	2043.93	97789.7	6756.47
mws0219	C4H7NO4	L-AsparticAcid	Amino acids and derivatives	1.26589e+07	3.16507e+06	9.73137e+06	122675	8676300	286366	10832000	15132.7	9.87193e+06	230843	9.18727e+06	122557	9.86787e+06	343370	9.35013e+06	259822
mws0227	C6H13NO2	L-Leucine	Amino acids and derivatives	1.96333e+06	490849	2614500	36359.9	1265900	42608.4	2424700	61540.6	1.96633e+06	101053	2.23073e+06	30016.7	1.95673e+06	65447.3	2.65687e+06	50071.8
mws0230	C4H9NO3	L-(-)-Threonine	Amino acids and derivatives	5.00347e+06	1.25509e+06	5.14953e+06	130658	3601450	96157.7	5.38927e+06	90704.9	4060000	186343	3754200	126458	4141600	144947	5.38937e+06	176046
mws0250	C9H11NO3	L-(-)-Tyrosine	Amino acids and derivatives	1.50347e+07	3.7974e+06	7.87677e+06	285444	10703850	628821	1.01217e+07	599930	9.96617e+06	307461	6.64543e+06	226144	8092800	380158	7.06397e+06	290985
mws0254	C6H9N3O2	L-Histidine	Amino acids and derivatives	5213400	1.34377e+06	3789500	220994	3570800	31754.3	2653300	118813	3.81207e+06	222119	3369900	80207.4	3725200	61776.4	4139800	204532
mws0256	C5H11NO2	L-Valine	Amino acids and derivatives	9260800	2.31545e+06	1.29313e+07	127711	5879400	58601.1	12800000	343561	9.01293e+06	645205	1.05563e+07	336598	8.67503e+06	157275	1.60627e+07	702926
mws0258	C6H13NO2	L-Isoleucine	Amino acids and derivatives	2.16633e+06	541628	2897200	22671.9	1391050	36632.9	2.66533e+06	69641.9	2.20193e+06	134560	2.40653e+06	51963.6	2174500	21202.1	2.90937e+06	76962
mws0260	C6H14N4O2	L-(+)-Arginine	Amino acids and derivatives	911460	230719	1885600	163293	478870	32747.3	1759100	39389.4	932600	66749.6	1.08703e+06	49536.7	931327	55854.6	1.58043e+06	176734
mws0263	C5H7NO3	L-PyroglutamicAcid	Amino acids and derivatives	30050.7	7586.92	30333	2067.05	24939.5	3654.34	30991.7	1899.54	32047.3	4889.92	33449.7	1402.52	30822	7023.21	40531	3736.13
mws0279	C7H11N3O2	3-N-Methyl-L-histidine	Amino acids and derivatives	11826.5	2959.4	16414.3	732.492	7358.95	391.068	14692	748.477	9535.03	416.999	13529.7	677.106	6610.3	724.777	11113.7	1086.2
mws0282	C11H12N2O2	L-Tryptophan	Amino acids and derivatives	37280000	9.34636e+06	2.40763e+07	671434	23402000	597558	2.13453e+07	600894	2.64403e+07	436412	1.67857e+07	619399	23121000	790589	2.19283e+07	622523
mws0520	C11H13NO4	N-Acetyl-L-tyrosine	Amino acids and derivatives	17208.7	4325.7	22148.7	1623.76	13453	413.96	24287	806.943	9269.7	192.274	13745.7	1398.87	10082	638.846	17941.3	1013.97
mws0629	C13H16N2O5	Asp-phe	Amino acids and derivatives	67146	16797.8	92632.3	5761.16	53816	1113.71	91343	2731.54	38954.3	1422.9	66468.7	422.58	41194.7	3063.1	62298.3	4179.74
mws0636	C18H20N2O3	Phe-Phe	Amino acids and derivatives	12377	3097.83	12821.9	2328.05	10223.2	1091.05	29815	2073.98	13397	1196.09	14539.7	2083.72	8640	961.159	12936.7	2470.9
mws0736	C8H16N2O3	N-Glycyl-L-leucine	Amino acids and derivatives	217913	54717.2	186637	6150.63	156230	588.897	208557	14676.6	190713	17762.2	156253	9653.09	166927	2458.13	199237	8761.17
mws0813	C5H7NO3	5-Oxoproline	Amino acids and derivatives	67452	16910.6	50506.3	6572.75	45596	1875.23	54189.7	6654.75	85574.7	5703.88	64863.3	1812.17	74650.3	7850.9	75537.7	2415.84
mws0890	C3H7NO3	D-Serine	Amino acids and derivatives	98749.3	24897.8	118613	1585.37	77016	2945.06	109017	4592.91	87208.3	3600.15	101525	2510.97	88633.3	632.588	148920	7299.33
mws0923	C9H10ClNO2	L-2-chlorophenylalanine	Amino acids and derivatives	10078400	2.52488e+06	7.32793e+06	242120	7948700	6350.85	6.82503e+06	309384	7169800	162336	7.04417e+06	85649.6	7.57177e+06	361198	6.98313e+06	213966
mws1050	C5H9NO4	O-Acetylserine	Amino acids and derivatives	479820	120049	582043	19122	334830	1437.6	827293	58012.2	422837	15361.3	478623	12665	404707	21401.2	532980	36711.3
mws1401	C7H14N2O3	L-theanine	Amino acids and derivatives	29131.3	7577.99	39882.3	5802.77	14136.5	1622.07	47067	2845.05	25738	4770.22	40338	5504.51	26042.7	7703.81	24817.2	8126.94
mws1570	C5H9NO3	Cis-4-Hydroxy-D-proline	Amino acids and derivatives	185513	49399.9	261487	35293.1	128400	6131.46	247043	5803.87	51407.3	1461.63	146370	9596.52	59210.7	8319.93	72005.7	4239.33
mws1587	C6H13NO2	α-Aminocaproic acid	Amino acids and derivatives	1934800	483704	2.65047e+06	32972.4	1252200	41222.8	2.41707e+06	67117	1.95237e+06	127059	2.20483e+06	56464.7	1920600	44430.4	2.68463e+06	70377.7
mws1706	C5H9NO4	Glutamic acid	Amino acids and derivatives	3.00287e+07	7.51016e+06	1.61343e+07	821379	23004000	348720	15717000	289673	22200000	901369	17128000	514668	2.05447e+07	114290	1.70127e+07	237712
mws1711	C5H11NO2	D-(-)-Valine	Amino acids and derivatives	446287	111574	637017	13909.2	286050	2528.79	632453	13084.6	422937	26192.1	506453	25802.5	411177	4974.04	759673	60613.7
mws1712	C9H11NO2	D-(+)-Phenylalanine	Amino acids and derivatives	26588000	6.65034e+06	2.62213e+07	443494	18665000	119512	2.78207e+07	1.57675e+06	1.70397e+07	947407	1.65267e+07	211314	16437000	585348	1.94223e+07	1.18716e+06
mws4134	C20H32N6O12S2	Oxidized Glutathione	Amino acids and derivatives	2.19927e+06	566123	82111.7	5112.91	1196200	346.41	71338.7	6547.48	2217500	48419.1	154220	10565.2	1414680	259328	228227	32034.6
mws4176	C12H16N2O3	DL-Alanyl-DL-phenylalanine	Amino acids and derivatives	53380.7	13357.8	42000.3	4809.21	37640.5	2317.2	87814.7	5617.4	67208	11199.4	51292	5640.61	34436.7	4547.77	50024	9656.58
mws5035	C15H22N2O3	Leucylphenylalanine	Amino acids and derivatives	19474.7	4871.24	15305	520.793	13818.5	612.857	18942	1461.4	12324.3	927.039	12989.7	384.806	16168.3	1712.03	15861.3	1527.34
mws5037	C9H18N2O3	Alanylleucine	Amino acids and derivatives	96680.7	24215.3	100717	2723.16	67864.5	3653.18	98292.7	9982.59	57909.3	5489.01	71066.3	4048.97	75765	4788.13	78687.7	9252.45
mws5041	C8H16N2O3	Glycylisoleucine	Amino acids and derivatives	170353	43014	154207	6674.39	123905	3715.25	174473	10904	149280	9175.72	128890	8175.3	132380	5957.96	155600	5465.64
mws5042	C11H14N2O3	Glycylphenylalanine	Amino acids and derivatives	101211	25304.6	88856	4835.18	78117.5	2376.09	118817	6349.36	110291	12428.1	81937	4919.21	72492	2327.77	88670	6260.46
pmb2591	C13H14N2O3	Acetyltryptophan	Amino acids and derivatives	58158.7	14633.7	89993.3	4101.98	48712.5	163.679	99683.7	3340.4	100369	3453.52	157957	2385.6	91252.3	6639.43	121200	8199.39
pme0006	C5H9NO2	L-Proline	Amino acids and derivatives	877300	219744	1.63393e+06	25384.1	554225	5072.02	1.46557e+06	73279	718227	38551.7	1.20677e+06	27744.6	697787	30434.8	1.28373e+06	111825
pme0008	C6H13N3O3	L-Citrulline	Amino acids and derivatives	86766	21736.9	53441.3	3101.19	58546.5	1824.14	54749.3	2763.8	86431.3	1907.96	42942.3	3525.65	87211	1475.25	70909.7	4839.82
pme0014	C5H9NO4	L-Glutamic acid	Amino acids and derivatives	3.23367e+07	8.16358e+06	15943000	734014	24262500	977165	14986000	184091	2.11237e+07	1.14594e+06	16438000	255940	1.97223e+07	738159	15760000	574521
pme0026	C6H14N2O2	L-(+)-Lysine	Amino acids and derivatives	48299.3	12466.6	114354	8558.25	34727.5	3529.63	105281	6230.83	72829.7	6901.54	61850	1886.05	69903.7	4662.05	86093	9432.39
pme0120	C5H11NO2	5-Aminovaleric acid	Amino acids and derivatives	5753.13	1489.39	4507.73	1365.96	5077.95	39.6351	6317.07	1379.74	8989.6	388.806	5207.53	1543.16	5721.77	894.27	11348.7	1805.68
pme0122	C8H16N2O3	N6-Acetyl-L-lysine	Amino acids and derivatives	354760	88794.8	546353	15881	251335	2901.19	465633	31059.4	382617	37105.6	496023	14077.4	344413	15719.7	534270	37758.8
pme0124	C7H12N2O3	Glycyl-L-proline	Amino acids and derivatives	4556.93	1147.43	6925.8	495.202	6075	548.367	8034.77	833.279	3698	254.546	3833.8	1050.87	4978.5	660.808	4764.3	893.597
pme0128	C6H12N2O3	D-Alanyl-D-Alanine	Amino acids and derivatives	11516.8	2956.33	9242.57	372.546	6233.05	123.235	10911	878.556	12142.3	470.872	7632.9	639.547	9500.4	705.732	9638.33	1492.81
pme0137	C7H12N2O4	N-α-Acetyl-L-glutamine	Amino acids and derivatives	213407	53690.8	182520	17159	154105	3316.88	162550	13857.3	159650	11837.9	142457	21134.7	147053	14303.5	164567	2970.38
pme0170	C8H16N4O3	N-α-Acetyl-L-arginine	Amino acids and derivatives	99882.7	25046.7	61271.3	760.665	77214	3542.62	78993	5083.06	84317	6940.43	56122.7	2875.11	77617.7	8894.56	75914	3145.62
pme0181	C7H11N3O2	1-Methylhistidine	Amino acids and derivatives	14009.2	3626.1	11432.7	1570.8	8276.35	89.2295	11814.6	1227.39	26180.3	1987.19	22359.7	598.135	23538	2252.56	26004.3	468.593
pme0193	C5H10N2O3	L-Glutamine	Amino acids and derivatives	61714.7	15429.8	130130	8778.96	36473.5	2799.86	121083	5694.57	78932.3	4460.08	70760	1019.35	76994.7	4208.44	91996.7	6243.15
pme0253	C8H15NO3	N-Acetyl-L-leucine	Amino acids and derivatives	31373.3	7934.12	48855.7	7222.36	18570	852.169	35030	1499.44	35463.3	3856.1	44930	2200.52	39448	7485.08	64835.3	6306.56
pme0278	C7H14N2O4	2,6-Diaminooimelic acid	Amino acids and derivatives	167500	41957.1	232350	10428.4	121390	1045	261237	14913.7	205880	16315.7	172050	4203.36	206670	3518.66	183813	9173.54
pme1002	C8H11NO	L-Tyramine	Amino acids and derivatives	2.33633e+06	593465	2.70027e+06	102419	1766600	43474.5	3.18753e+06	145606	1.06803e+06	13856.6	1.49183e+06	12815.4	972503	54773.1	1390400	57665.8
pme1086	C10H17N3O6S	Glutathione reduced form	Amino acids and derivatives	1.72673e+06	439775	1140900	60513.4	1775300	61083.7	615430	21630.5	561237	158637	747423	33809.7	1984000	367649	823903	117814
pme1210	C5H11NO2S	L-Methionine	Amino acids and derivatives	1.67133e+06	425351	1182000	74757.6	1268950	30628.4	1124800	44262.4	1.43543e+06	62606.2	1.24047e+06	60527.2	1.34537e+06	26143.3	1.30533e+06	38165.7
pme1228	C11H12N2O3	5-Hydroxy-L-tryptophan	Amino acids and derivatives	34068.7	8521.1	17456	1419.51	28460	1402.38	16351	2921.5	24672.7	1082.2	12602.7	98.746	23404.3	1790.18	20342.3	3934.19
pme1286	C14H20N6O5S	S-(5'-Adenosy)-L-homocysteine	Amino acids and derivatives	35382.7	8871.55	37080	420.248	22663	1342.34	41323.3	2262.62	22900.7	2493.44	39052	1879.09	25446.7	1376.42	41169.3	3742.05
pme1419	C6H14ClNO2S	L-Methionine methyl ester	Amino acids and derivatives	105499	26785.2	75586.7	3750.34	69115.5	1241.01	78295	8988.79	68445	2436.95	67538.3	3470.63	71334	2327.14	65983.7	2201.96
pme2122	C5H9N3	Histamine	Amino acids and derivatives	27306	7135.99	20059.3	4200.99	14721	965.33	13224.3	1016.34	19000.7	2621.91	20110.7	386.016	20491.7	1765.86	23853	980.788
pme2559	C6H9NO5	N-Acetylaspartate	Amino acids and derivatives	104583	26647.1	168280	18080.5	69154	5631.47	143622	28396.2	69738.7	3555.57	112177	6040.6	74607	4038	105952	7266.21
pme2563	C8H14N2O5S	γ-Glu-Cys	Amino acids and derivatives	37969.3	9931.54	321310	18682.8	28951	1397.19	312117	10065.7	13484.6	4479.21	197797	7017.85	35202	8568.92	185707	20301.5
pme2566	C8H14N2O5	(5-L-Glutamyl)-L-amino acid	Amino acids and derivatives	216407	54650.8	101067	6369.02	123915	1833.09	98663	4982.76	796230	45739.7	419370	14069.8	731947	5918.95	554550	19355
pme2602	C3H8NO6P	O-Phospho-L-serine	Amino acids and derivatives	5269.4	2630.2	19915.7	2269.85	7399.8	213.908	19550.3	1832.35	13370.3	31.466	23871.3	766.264	8791.23	1420.65	22877	1417.43
pme2634	C5H11NO2	DL-Norvaline	Amino acids and derivatives	1.06351e+07	2.6599e+06	1.44403e+07	219598	6710550	107705	1.42393e+07	390717	10207500	695561	1.17093e+07	334854	1.01113e+07	170155	1.75333e+07	969782
pme2890	C8H16N2O4S2	L-Homocystine	Amino acids and derivatives	7580.47	1952.69	6463.97	919.895	4482.85	910.683	9604.73	1190.16	8000.17	1607.72	4349.93	482.867	4780.7	514.394	4519.3	1438.45
pme3017	C4H9NO2	2-Aminoisobutyric acid	Amino acids and derivatives	7.97067e+06	1.99269e+06	6.56537e+06	157086	5375600	25461.1	6.52583e+06	197965	6662200	228231	6573200	92500.3	6512800	89337.9	6.69517e+06	212069
pme3033	C4H9NO2	N,N-Dimethylglycine	Amino acids and derivatives	785060	196305	623520	19463.8	549245	17369.6	674543	9518.73	771950	82772.1	658520	7684.64	602963	26346.9	713083	37023.5
pme3193	C4H7NO3	N-Acetylglycine	Amino acids and derivatives	11377.1	2847.51	21177	75.5006	8731.75	323.634	19371.7	305.675	9154.03	992.979	15490	623.482	9051.17	1000.22	17574.3	523.519
pme3382	C6H11NO4	N-Acetylthreonine	Amino acids and derivatives	210507	53063.6	198347	12297.9	167165	534.049	217003	11553.4	168293	3872.98	175867	9821.84	162377	5181.35	191557	53.6449
pme3388	C7H16N4O2	H-HomoArg-OH	Amino acids and derivatives	56585.3	14166.5	65961.7	2965.75	40029.5	3462.66	59669.3	6940.23	36498.7	2059.2	32844.7	2838.39	41027.3	4214.22	45747	7113.33
pmf0585	C5H9NO2	DL-Proline	Amino acids and derivatives	25182000	6.31978e+06	36053000	555700	14970500	8948.93	3.29113e+07	901774	1.93483e+07	1.33994e+06	2.87853e+07	357011	1.90803e+07	331165	3.10577e+07	1.82199e+06
pmn001728	C15H18N2O4	N-Acetyl-DL-tryptophan	Amino acids and derivatives	5646.8	1531.75	12158.7	1488.72	5960.65	522.762	11259.5	1601.03	13205	590.874	16924.7	3411.65	9996.43	412.748	16642	327.601
pmp001213	C9H11NO2	Phenylalanine	Amino acids and derivatives	1.04123e+07	2.60497e+06	1.02363e+07	159748	7071100	49363.4	1.14302e+07	942221	6585700	467196	6518300	76452.2	6.32393e+06	314516	7516800	586975
Li512115	C25H24O12	3,4-Dicaffeoylquinic acid	Phenolic acids	266347	66593.2	261717	35746.9	235805	30966.2	215040	19232.4	174800	21417.2	152410	16843.1	185737	19839.2	115130	1366.17
Lmhn002573	C17H20O11	Sinapoylglucuronic acid	Phenolic acids	1.09021e+06	275014	954677	90852.2	783360	56205	768863	22336.9	532733	2377.57	766370	72725.1	700867	36753.2	615063	21201.9
Lmhn002629	C11H10O7	Benzoyltartaric acid	Phenolic acids	40416	10208.4	31415.3	673.437	30396.5	777.402	33471.7	3461.87	32642.3	578.274	34879	780.256	40309.3	2361.34	37149	1443.47
Lmhn002926	C13H12O7	p-Coumaroylmalic acid	Phenolic acids	824533	274164	497080	68032.9	476115	178393	258290	155745	551153	96235.6	704140	72995.5	521520	75039	471467	134394
Lmhn003074	C14H14O8	Feruloylmalic acid	Phenolic acids	105173	26321.1	76887.3	5377.41	69994.5	21.0733	86547.3	8212.68	55676.3	2853.8	52621.7	2584.92	52418	2411.96	53341	2537.2
Lmhn003240	C11H10O6	Benzoylmalic acid	Phenolic acids	1190200	344015	922650	277586	329465	58979.2	647296	412421	4600.93	828.008	8349	678.255	4486	1900.26	10426.8	1012.94
Lmhn003246	C24H22O13	Sinapoylcaffeoyltartaric acid	Phenolic acids	9856.73	2476.89	15304.7	1030.18	8451.3	386.651	19244	618.491	6071.23	3721.8	18382	573.713	1561.1	1552.1	16930	1234.67
Zmhn001883	C14H18O9	Vanillic acid glycoside	Phenolic acids	1.23621e+06	309058	869720	31262.1	881250	43780.5	816010	22315	706987	8325.19	787463	12211.3	728230	41881.1	809877	39999
Zmhn001926	C13H16O8	Salicylic acid O-glycoside	Phenolic acids	7.18733e+06	1.80988e+06	4.75077e+06	324724	6424100	301088	2.74637e+06	509895	4705600	220368	4.18943e+06	313654	6.25787e+06	671167	4.99317e+06	607156
Zmhn002227	C17H22O10	Sinapic acid-glycoside	Phenolic acids	46064.7	12056.2	50524.3	1582.16	28927.5	1544.12	52540.7	4155.97	26359.3	824.36	54799	2890.69	24911.7	563.087	48057.3	3243.06
Zmhn002301	C15H18O8	p-Coumaric acid-O-glycoside	Phenolic acids	202427	50625.2	106871	13594.7	137200	9335.75	85341.3	4750.16	151027	2610.24	121470	4530.06	169977	7192.27	88292.3	7968.55
Zmhn002422	C16H20O9	Feruloyl glucose	Phenolic acids	409167	102442	324480	33153.3	348545	1226.87	286573	12562.7	384823	3170.89	403620	15395.4	456047	33027.3	346143	12716.7
Zmhn002513	C17H22O10	Isosinapic acid-hexoside	Phenolic acids	2.42687e+06	609599	2011700	23099.9	1573150	10305.7	1.74753e+06	36424.4	1.04327e+06	24850.6	1267900	21716.7	1.02865e+06	52415.6	1.26443e+06	44121.7
Zmxn001997	C13H16O8	Isosalicylic acid O-glycoside	Phenolic acids	7.10773e+06	1.79076e+06	4710800	156125	6164250	199677	3019300	342289	4699300	256294	4.52563e+06	298352	6.11643e+06	475788	5.11173e+06	698931
mad1424	C17H14O13	Ditartaroyl-hydroxylcoumarin	Phenolic acids	72662	18192.5	53233.3	1963.61	51590	889.119	53240.3	3986.99	54192.3	1052.09	49235.3	898.661	51273.7	1190.27	56641.3	4175
mws0009	C10H10O3	Coniferaldehyde	Phenolic acids	28833.3	7269.13	17299.7	1747.64	21399.5	3078.72	12889	2010.36	29507	4175.95	17695	3039.39	24937.3	6204.43	21212.7	4023.64
mws0014	C10H10O4	Ferulic acid	Phenolic acids	2.70187e+06	678115	2.43697e+06	487131	1957000	284114	3.08827e+06	209023	2427400	460320	2.43807e+06	164441	1.91607e+06	491328	2.35847e+06	117887
mws0027	C9H10O5	Syringic acid	Phenolic acids	149940	37487.8	224473	22767.6	113849	8637.74	365620	33942.3	142037	18235.3	274297	25767.3	99627.3	13261.3	211223	24063.8
mws0028	C8H8O4	Vanillic acid	Phenolic acids	269613	67404	288217	41001.7	192860	4786.23	486583	32406.8	315713	42976.2	458080	40074.5	192157	18335.8	388477	63721
mws0093	C10H12O3	Coniferyl alcohol	Phenolic acids	297480	75726	139043	39460.6	193194	61133	120274	18176	361897	123910	241910	32069	372857	126297	288113	57443
mws0178	C16H18O9	Chlorogenic acid	Phenolic acids	109667	30403.1	30478.3	1104.49	52540.5	8734.44	25973.3	983.386	52814.3	7961.39	35898	2395.47	50178.3	2849.69	34336.3	1674.68
mws0179	C17H20O9	Chlorogenic acid methyl ester	Phenolic acids	434707	110032	270707	21250.6	253680	17793.9	180643	15075.5	329907	22042.6	191643	5980.71	329597	13409.3	367493	12394.1
mws0180	C7H6O4	2,5-Dihydroxybenzoic acid	Phenolic acids	5087000	1.27176e+06	2.02417e+06	397791	3545850	259836	8.38477e+06	527632	7054200	880805	4.65407e+06	1.17079e+06	2.88323e+06	646694	5.79203e+06	2.02877e+06
mws0444	C7H7NO3	3-Aminosalicylic acid	Phenolic acids	185833	47337.1	69819.7	8642.11	104028	4845.12	92894	17694.5	126117	5964.41	82211.7	9859.82	74835.7	1625.83	81336	8186.74
mws0458	C8H8O3	Vanillin	Phenolic acids	6.16107e+06	1.54058e+06	5.42207e+06	161719	5078350	32649.2	5446100	319493	4.33543e+06	192433	5.24803e+06	235988	4265700	282765	4675100	420857
mws0467	C9H10O3	3-(4-Hydroxyphenyl)-propionic acid	Phenolic acids	53210.7	13305.7	87238	7717.43	49593.5	945.988	68302.3	5047.15	34790.7	7089.93	83492	2134.67	36137.7	6521.21	63491.7	5992.71
mws0628	C7H6O2	4-Hydroxybenzaldehyde	Phenolic acids	1471800	368062	1.17782e+06	115450	1249150	92924.5	1.15138e+06	124041	990080	61966.1	1.32943e+06	91699.4	999247	114544	1264300	157940
mws0749	C7H6O3	4-Hydroxybenzoic acid	Phenolic acids	1.87507e+06	470118	1803600	188596	1099050	5744.64	3821000	191159	1.42873e+06	192540	2.05493e+06	137751	921963	102827	1.83583e+06	240955
mws0853	C11H14O4	Sinapyl alcohol	Phenolic acids	50738.7	12849.4	43722.3	9865.08	34841	9897.52	36946	6383.83	34778	10294	52509.7	6601.05	46670.7	16654	46614.3	8609.08
mws0885	C7H6O4	2,4-Dihydroxy benzoic acid	Phenolic acids	4.27773e+06	1.06956e+06	1.68107e+06	335173	3036150	216247	7.38207e+06	543872	5928900	747967	3.85403e+06	870828	2.41017e+06	553371	5086200	1.79975e+06
mws0921	C9H10O2	p-Coumaryl alcohol	Phenolic acids	136509	35085.8	99757.3	21362.6	100809	18527.7	101436	8325.83	182207	42230.3	198363	27882.6	177426	51959.8	204003	23109.5
mws1024	C9H8O2	p-Coumaraldehyde	Phenolic acids	12624.5	3279.69	9678	942.818	10232.4	240.524	9273.17	1145.5	15888.3	3387.18	21065	2037.77	14559	2255.41	18016	1899.68
mws1078	C7H7NO2	Anthranilic Acid	Phenolic acids	28136.7	7038.08	45683.7	3992.18	22937	159.349	61940.3	2686.1	16265.3	1778.15	23646.7	715.818	16572.3	722.671	24420.3	1821.21
mws1195	C10H10O3	Methyl p-coumarate	Phenolic acids	72534	18459.4	148789	49318.8	62530	6251.55	121145	27630.6	56692.3	6769.83	78867.7	1662.39	52082.3	2174.7	75126	2942.08
mws1200	C10H10O3	Trans-4-Hydroxycinnamic Acid Methyl Ester	Phenolic acids	174760	44227.8	368457	115879	158750	15894.5	301247	55260.6	147037	14305.9	205323	3119.75	129803	3966.72	192937	15109
mws1212	C11H12O4	Methyl ferulate	Phenolic acids	421427	105944	658257	101873	328595	13362.8	891280	149321	349540	8970.1	372677	14093.3	337317	13957.5	505723	33291
mws1336	C7H7NO2	4-Aminobenzoic acid	Phenolic acids	258240	65751.2	345073	44390.5	171920	3210.07	595963	48855.7	153673	20224.2	137043	8491.04	136856	22922.6	219947	26152.7
mws1350	C9H10O4	Syringic Aldehyde	Phenolic acids	205867	51524	189997	16873.9	179500	15230.5	186590	14243.8	170727	18890	221680	10714.4	158757	28996.8	195827	13488
mws1354	C10H10O4	Trans-ferulic acid	Phenolic acids	2.87633e+06	719332	2.51647e+06	503538	2056700	289714	3.29727e+06	259592	2.46553e+06	489841	2.37913e+06	148386	1.88663e+06	499126	2.38893e+06	113221
mws2108	C16H18O9	Cryptochlorogenic acid	Phenolic acids	192867	48246.5	66069.3	3647.1	164680	2684.68	66975.7	3543.67	125263	5972.47	50217.3	1411.08	118563	6131.98	63644.3	3347.38
mws2212	C9H8O4	Caffeic acid	Phenolic acids	100402	25102.4	91823.7	15458.2	79707.5	10541	141473	12754.1	104552	28777.9	112833	13468.4	100400	24764.1	103106	5943.67
mws2213	C9H8O2	Cinnamic acid	Phenolic acids	9442.73	2360.68	9214.17	453.286	6727.9	206.518	11458.7	530.287	8430.3	656.911	11568	482.246	9108.97	974.078	12805	778.089
mws4085	C11H12O5	Sinapic acid	Phenolic acids	247233	61875	236153	22796.5	192520	4959.44	442967	27894.9	168343	30631.7	171050	21538.1	96943.7	18881.3	168747	20922.5
mws4171	C8H8O5	Methyl 2,4,6-trihydroxybenzoate	Phenolic acids	5032.33	1270.16	4294.2	581.769	3990.2	106.637	4320.47	279.737	4103.7	179.951	6594.8	246.914	5514.3	286.749	6170.3	369.479
mws4182	C36H30O16	Salvianolic acid B	Phenolic acids	11093.1	2774.1	7368.33	375.241	9191.75	682.572	6036.03	1080.59	7269.6	596.069	7855.23	147.809	7021.73	740.999	7769.5	126.602
pmb0752	C17H20O9	3-O-Feruloyl quinic acid	Phenolic acids	3.65713e+07	9.14936e+06	1.56963e+07	314473	24578500	115181	1.48313e+07	370438	1.88693e+07	730285	9.19973e+06	484156	1.70007e+07	469963	1.25297e+07	453689
pmb2554	C23H30O14	5-O-Feruloyl quinic acid glucoside	Phenolic acids	800927	200581	378063	12073.1	574265	30209.9	540713	41849.9	467257	28685.5	222027	14012.4	400410	20817.9	363903	13147.6
pmb2620	C11H12O4	3,4-Dimethoxycinnamic acid	Phenolic acids	386833	97899.9	577633	86315.3	296730	11887.6	801780	111911	332577	1518.07	338047	10876.8	311823	13359.1	455227	20026.1
pmb2833	C23H30O14	3-O-Feruloyl quinic acid glucoside	Phenolic acids	748160	187072	348537	18244.3	525015	14887	507250	27062	440523	24621.4	197257	7257.88	360457	33924.9	324503	15202.2
pmb2871	C13H16O9	2,5-Dihydroxy benzoic acid O-hexside	Phenolic acids	21700000	5.42773e+06	7904800	208473	15695500	80540.4	7.59867e+06	375650	22915000	264738	11084000	245101	2.25597e+07	839992	16557000	941980
pmb2936	C28H32O14	Disinapoyl hexoside	Phenolic acids	24511.3	6360.2	17094.7	8842.51	27762.5	2100.69	14262.3	7161.28	9765.9	429.025	18220.3	2138.16	10765.5	942.857	20017	2356.12
pmb2940	C17H22O10	1-O-β-D-Glucopyranosyl sinapate	Phenolic acids	2.41607e+07	6.04017e+06	19571000	465023	16424000	367195	17451000	183527	1.08417e+07	230450	12764000	155792	1.02883e+07	297420	1.39637e+07	190435
pmb3061	C22H28O13	5-O-p-Coumaroyl quinic acid O-hexoside	Phenolic acids	88273.3	22098.7	52005.3	4606.03	64456.5	1408.45	89264.3	6931.88	26131.7	1533.67	17132	1200.27	12935.3	1724.81	12880.3	4240.44
pmb3064	C22H28O13	3-O-p-coumaroyl quinic acid O-hexoside	Phenolic acids	11999.3	2999.86	10750.2	2552.85	14629	764.989	11553.3	336.71	8311.77	1091.63	7254.73	833.467	8469.83	653.781	6489.1	162.807
pmb3066	C22H26O12	5-O-p-Coumaroyl shikimic acid O-hexoside	Phenolic acids	89822.7	22617.4	27525.7	1310.49	56578.5	1662.48	25335.3	1306.57	84656	239.053	30746	2000.87	73441.3	6138.45	36284	4692.47
pmb3068	C16H18O8	1-O-p-Coumaroyl quinic acid	Phenolic acids	678940	170466	595460	11222.4	509525	12000.2	441827	16439.5	124903	4316.34	131153	2713.99	133353	10835.6	104959	7466.44
pmb3072	C22H26O12	3-O-p-coumaroyl shikimic acid O-hexoside	Phenolic acids	83564.7	20916.4	53410.7	6819.49	55277.5	3798.68	48955.7	4270.01	56045.7	2084.33	71984.7	4073.97	43237	1382.19	39708.3	3470.74
pmb3074	C16H18O8	3-O-p-Coumaroyl quinic acid	Phenolic acids	223087	55811.8	242117	19749.2	147960	8694.9	177243	5611.7	68052.3	4249.87	78298	5512.08	65381.3	1696.73	94183	4863.71
pmb3107	C15H20O10	Syringic acid O-glucoside	Phenolic acids	1585400	396351	2.97737e+06	206775	1438500	12701.7	2.71763e+06	91203.2	1.16007e+06	51260.9	2.52243e+06	78772.1	1.23983e+06	25093.4	1.91017e+06	88334.3
pme0085	C18H16O8	Rosmarinic acid	Phenolic acids	22352.7	5867.7	15757.7	2588.52	20197.5	1996.19	11342.8	2178.55	11313.1	1543.52	11154.3	1020.93	15971	2790.3	11739.6	2413.68
pme0241	C7H6O2	Benzoic acid	Phenolic acids	22404	5662.2	19181	1766.49	17778.5	2149.76	41297	6635.11	27730.7	5356.01	49225	8465.34	17852.7	1286.04	45966	8338.38
pme0281	C8H6O4	Terephthalic acid	Phenolic acids	2.43927e+06	609981	1.80737e+06	251137	2050750	233683	1.87213e+06	425239	2.11403e+06	184970	1.69663e+06	63500.4	1.84293e+06	71018.2	2.29157e+06	142135
pme1439	C9H8O3	p-Coumaric acid	Phenolic acids	229407	57353.4	362957	9135.58	190705	15343.1	299793	12109.1	139417	13387.2	340430	11369.5	151807	15240.2	278577	17006.1
pme1816	C16H18O9	Neochlorogenic acid(5-O-Caffeoylquinic acid)	Phenolic acids	125705	34214.3	40159.7	2288.39	63920.5	4004.79	35963.3	5875.04	68908.3	9358.99	46521.3	2003.93	66490.7	5797.62	48137	294.349
pme3443	C11H12O4	Sinapinaldehyde	Phenolic acids	660973	165716	503577	6190.44	560700	25322.6	471850	7116.94	558660	49394.4	671010	31232.1	488717	22401.9	602143	14801.5
pmf0284	C10H10O3	Riboprine	Phenolic acids	1.13395e+06	285110	563650	44009.5	895450	103028	535597	25813.2	1.28746e+06	204962	956933	85847.7	1.14373e+06	202447	963540	50248.6
pmf0440	C10H10O2	4-MethoxycinnaMaldehyde	Phenolic acids	138282	35156.2	90539	12686.8	89729.5	1929.79	87511.3	12092.5	87882.3	2523.46	78445	4444.25	89949.3	8454.12	95250.7	9792.12
pmn001319	C22H22O8	1-O-Feruloyl-3-O-p-Coumaroyl glycerol	Phenolic acids	38336.7	9635.39	20264.7	1533.74	36867.5	3173.41	17115.3	1929.86	51295	5628.13	27631.7	1503.28	62280.3	454.269	32214.3	3843.12
pmn001320	C12H14O5	1-O-p-Cumaroylglycerol	Phenolic acids	21667.3	5667.4	32050.3	927.843	21847.5	1336.85	26765.7	2334.83	34982.7	2270.51	47151.7	3324.39	41160	591.004	45900.7	3752.02
pmn001367	C13H16O9	Protocatechuic acid-4-glucoside	Phenolic acids	22526000	5.74607e+06	7651300	385334	15901000	169741	7.20323e+06	222081	2.23097e+07	364511	1.06737e+07	341105	2.10757e+07	491527	15308000	726033
pmn001382	C25H24O12	Isochlorogenic acid A	Phenolic acids	273787	68508.2	252817	16424.7	241365	2491.27	187733	16022.8	175900	16033.2	132697	18002.6	212943	4725.12	137770	8152.45
pmn001384	C25H24O12	Isochlorogenic acid C	Phenolic acids	280520	74132.5	275953	24042.9	253220	18740.8	215563	17897.1	160473	14922.3	136297	10977	175470	967.626	140366	40099.7
pmn001419	C15H18O8	1-O-[(E)-p-Cumaroyl]-β-D-glucopyranose	Phenolic acids	682360	170661	352810	22903	468260	25813.3	274493	10881.5	474447	39023.4	354427	7669.69	539747	20341.5	276343	25997.1
pmn001420	C15H18O9	1-O-[(E)-Caffeoyl]-β-D-glucopyranose	Phenolic acids	55590.7	13898	81252.3	20719.1	39359.5	4780.17	71131	6419.48	80365	5887.36	93640.3	24798.4	90464.3	17434.9	77007	14585
pmn001421	C16H18O8	3-O-(E)-p-Coumaroyl quinic acid	Phenolic acids	271813	68094.9	300977	10248.3	196660	9826.5	235000	8449.87	96198	6737.72	101846	2593.78	83476	5568.59	123643	11513.3
pmn001463	C34H42O19	3,6'-Disinapoylsucros	Phenolic acids	9505.8	2507.14	21887.4	8413.97	36874	1803.64	17758.7	1202.77	17030.1	7101.55	49474.3	6823.69	31676	5393.56	29713.3	11186.3
pmn001517	C15H22O8	3,4,5-Trimethoxyphenyl-β-D-Glucopyranoside	Phenolic acids	10775400	2.70308e+06	15196000	1.1479e+06	8470850	134782	1.29943e+07	208642	10082900	933559	16781000	296891	9.94873e+06	290200	12623000	318742
pmn001518	C13H16O10	1-O-Galloyl-β-D-glucose	Phenolic acids	121430	30357.6	75426.7	4952.78	102690	28.8675	66597	4598.14	287153	12107.7	163740	5350.93	299350	23721.6	161330	2758.74
pmn001521	C20H22O11	3-Hydroxy-5-Methylphenol-1-Oxy-β-D-(6'-Gallic Acyl)Glucose	Phenolic acids	65766	16966.6	51550.3	4783.03	44638	730.925	61999	4105.62	71814.7	2402.71	106712	7932.8	66785.3	2098.23	116790	5125.16
pmn001554	C17H14O7	Petasiphenone	Phenolic acids	57952.7	14528.4	31096.7	3176.76	39427.5	8940.56	21326.3	2911.87	32547.3	4170.71	26434.3	1838.92	32945.7	4143.28	30153.3	4326.1
pmn001612	C34H42O19	β-D-(3-Mustard acyl)-fructosyl-α-D-(6-mustard acyl)glucoside	Phenolic acids	1712.8	851.904	6519.4	3936.65	15501.5	568.401	7231.37	733.24	6772.07	3184.58	19738.3	1708.29	10685.5	853.339	9791	3318.9
pmn001627	C13H16O10	Glucogallin	Phenolic acids	1.06021e+07	2.65243e+06	7.16247e+06	632906	9200650	269247	6.70103e+06	448705	22308000	1.18082e+06	1.51067e+07	359465	2.51907e+07	2.75242e+06	14570000	482184
pmn001669	C12H14O5	Methyl sinapate	Phenolic acids	72736.7	18194.8	173707	7402.66	57998.5	3530.21	151993	1600.39	44969	1937.96	138607	2641.86	57975.7	1760.06	141017	7048.98
pmn001671	C23H32O15	β-D-Furanofructosyl-α-D-(6-mustard acyl)glucoside	Phenolic acids	90436.7	22701.3	70452.3	3789.2	63971	4625.73	65201.7	2689.19	39378.3	3458.36	32107	1060.58	29106.7	4318.2	25936.3	1212.21
pmn001672	C23H32O15	β-D-Furanofructosyl-α-D-(3-mustard acyl)glucoside	Phenolic acids	176213	44235.2	111523	5716.91	113245	2508.59	118803	4987.47	50362	6034.96	60588.3	3949.5	49438.3	6361.63	60792	403.473
pmn001682	C9H8O4	Sorbic acid	Phenolic acids	44679.3	11402.1	47036.3	2237.09	33072	3848.62	78470.3	7677.78	54784.7	16367.1	60098.7	6525.84	52806	14769.3	49991.3	1660.8
pmn001695	C16H20O10	Trihydroxycinnamoylquinic acid	Phenolic acids	1.90647e+07	4.79369e+06	1.60587e+07	213114	14272000	397794	1.55187e+07	615766	1.81703e+07	261761	1.95727e+07	468754	1.90453e+07	216900	19779000	840729
pmn001710	C24H26O13	Rosmarinyl Glucoside	Phenolic acids	51170	12831.9	47112.3	7118.36	45312.5	4640.45	34679	3028.35	34332	6725.09	43859	2657.84	39107.3	2614.58	42786.7	4795
pmp000086	C13H16O6	1-Feruloyl-sn-glycerol	Phenolic acids	21252.7	5322.94	31887	2586.76	16200	92.9534	22333	2047.16	23515.3	1976.05	18195.7	861.826	15325.3	807.786	24502.3	4255.16
pmp000087	C13H16O6	2-Feruloyl-sn-glycerol	Phenolic acids	23194.7	5868.37	37630.3	2552.69	17403.5	961	24368	1114.22	30363.3	8732.28	20106.3	568.734	17616.7	558.15	26924.7	2289.22
pmp000091	C23H24O9	Glyceryl 1,3-diferulate	Phenolic acids	5057600	1.26984e+06	3.69367e+06	352095	3835100	2193.93	2605200	184725	5338700	498957	3.41857e+06	66308.9	5.70147e+06	174694	3.98623e+06	394825
pmp000231	C16H18O8	Trans-3-O-p-coumaric quinic acid	Phenolic acids	129705	32429.3	115577	5696.01	91876.5	1912.47	93452.7	3611.22	30819.7	1314.93	38125	979.742	29793.3	773.472	39758	1679.23
pmp000232	C16H18O8	Cis-3-p-coumaric quinic acid	Phenolic acids	2.98813e+06	748478	2.68253e+06	8995.62	2273950	5282.75	1958500	129648	584347	16615.6	650350	14514	660673	32265.2	553757	33598.1
pmp000260	C13H16O10	6-O-Galloyl-β-D-glucopyranoside	Phenolic acids	35977.3	9083.25	18418.3	1691.86	35690.5	535.492	15036	1004.35	90008	3511.67	47181.3	4900.41	106917	15377.7	37894.3	4143.36
pmp001086	C6H6O3	5-Hydroxymethylfurfural	Phenolic acids	1031280	258368	417360	32669.7	939520	49121	390700	27165.3	835457	25659.6	549070	17662.4	785823	64391.8	498563	36634.5
pmp001113	C8H8O3	Dihydro-p-coumarat	Phenolic acids	4272.87	1068.5	3537.93	44.582	3575.65	126.526	3829.73	220.206	3263.53	414.116	3642.03	206.482	2923.63	92.7909	3074.73	349.221
pmp001285	C8H4O3	Phthalic anhydride	Phenolic acids	520193	132380	315920	13568.8	391220	10074.8	343950	48059.6	515830	195844	281210	25080.5	353337	36243.5	356813	45633.5
mws0248	C9H12N2O6	Uridine	Nucleotides and derivatives	2.59413e+06	654813	1.52757e+06	294915	2519400	16570	3379200	253304	2.76543e+06	121464	2.58837e+06	294022	1.5992e+06	307610	1.96367e+06	360535
mws0251	C5H6N2O2	Thymine	Nucleotides and derivatives	32478	8165.95	21592.6	6132.35	21137	7114.66	15040.3	2799.4	31178	8833.96	28734.3	4432.08	32154	11740.1	25976.7	3235.8
mws0255	C4H5N3O	Cytosine	Nucleotides and derivatives	66772	17210.9	51654	14263.8	50094.5	6587.86	47186	9931.7	69697.3	13763.4	45347.3	5988.86	79472.7	19811.7	54035	9545.26
mws0609	C10H12N5O7P	Guanosine 3',5'-cyclic monophosphate	Nucleotides and derivatives	416927	104264	297163	23019	242995	23218.1	324100	13159.8	410503	79393.9	292060	11741.7	250663	48735.1	265780	14347.7
mws0663	C7H8N4O2	1,7-Dimethylxanthine	Nucleotides and derivatives	3284.27	1069.12	3552.63	1171.39	2936.5	804.018	2587.7	244.658	4551.57	1320.17	2133.9	471.037	1208.83	602.702	1036.47	583.276
mws0668	C10H12N4O6	Xanthosine	Nucleotides and derivatives	444360	112144	231387	22977.8	274465	6365.29	212720	14493	336910	14973.4	234787	16232.5	295713	18918.5	205007	21076.4
mws0675	C11H15N2O8P	β-Nicotinamide mononucleotide	Nucleotides and derivatives	572927	145355	380063	106421	626850	30461	1.10807e+06	47507.8	964667	207249	705333	104649	426263	103718	576290	181313
mws0847	C6H7N5	1-Methyladenine	Nucleotides and derivatives	34132	8635.62	21544.7	3005.08	21470.5	1909.59	22732.7	659.291	28428.3	2118.68	24750.3	2102.47	25007.3	2693.37	27208.3	1466.94
mws0863	C5H9NaO7P	2-Deoxyribose 5-phosphate	Nucleotides and derivatives	16456.1	6068.53	8218.57	1927.78	17217	1453.19	12430	1696.75	25160	4102.26	12932.3	1202.96	20439	2000.93	11422.3	2556.38
mws0884	C10H12N5O6P	Cyclic AMP	Nucleotides and derivatives	236300	59116	51010.3	3388.94	197330	14826.4	317943	46477.6	315903	45125.8	217150	50970.2	132531	22921.1	191308	81633.8
mws0976	C9H12N2O6	β-Pseudouridine	Nucleotides and derivatives	235273	60761.9	140107	27497	214475	6411.47	297293	13913.6	247347	10900.6	279250	58317.7	144474	30643.9	164513	36919.2
mws0981	C6H5N5O2	Isoxanthopterin	Nucleotides and derivatives	31335.3	7914.36	13956.3	1209.1	19765	96.9948	15433	990.593	22803.3	703.877	14226	1112.17	23443.3	1804.51	18343.7	1171.05
mws1060	C10H12N4O5	9-(β-D-Arabinofuranosyl)hypoxanthine	Nucleotides and derivatives	688580	176531	318657	41232.5	475950	37955	439510	63034.5	924013	121903	478597	73143.2	587973	71566	364753	21492.2
pmb0530	C21H27N7O14P2	Nicotinic acid adenine dinucleotide	Nucleotides and derivatives	485673	126393	311317	28291.5	346745	4442.71	285357	19899.1	287543	10163	267960	18627.1	323610	15927.3	305880	26365.8
pmb0981	C10H14N5O7P	Adenosine 5'-monophosphate	Nucleotides and derivatives	1.22461e+06	307678	304097	6160.27	948095	54504.8	816300	185717	1.83173e+06	362041	790883	101941	769593	205074	791613	229379
pmb0998	C10H14N5O8P	Guanosine 5'-monophosphate	Nucleotides and derivatives	128355	32765.4	15671.4	3046.56	92984	3979.1	45784.3	10754.9	166287	14685.5	49086.3	4221.66	94586.3	30204.6	62657	9073.93
pmb2922	C15H24N2O17P2	Uridine 5'-diphospho-D-glucose	Nucleotides and derivatives	4892600	1.22318e+06	4.14413e+06	115743	3247700	159522	1.84117e+06	170266	2.03093e+06	382329	2.71623e+06	500579	4.19903e+06	405691	3208100	824540
pme0033	C5H4N4O	Hypoxanthine	Nucleotides and derivatives	23361.3	5857.98	40622.3	5620.27	19892	398.949	76745.3	11996.7	16749.7	3337.69	48724.3	1951.02	12372.9	1896.03	32874.7	1423
pme0040	C5H5N5	Adenine	Nucleotides and derivatives	1818400	458317	6.46887e+06	1.01073e+06	1643950	81608.5	1.20027e+07	1.47515e+06	1626500	295144	7.02047e+06	142764	1415900	133872	5.05893e+06	472747
pme0183	C5H5N5O	2-Hydroxy-6-aminopurine	Nucleotides and derivatives	187293	46942.5	132067	9221.24	151820	11662.5	207847	15335.1	224280	42538.1	218810	15340.3	170760	32859.6	158200	6681.84
pme0230	C10H13N5O4	Adenosine	Nucleotides and derivatives	2.49287e+06	624447	753440	57074.1	2091100	152882	4031700	300693	3.74437e+06	526066	2.69217e+06	586117	1.76773e+06	316601	2.50523e+06	953656
pme0256	C5H4N4O2	Xanthine	Nucleotides and derivatives	130821	38718.2	735813	129667	62625.5	1508.9	1.67277e+06	289558	135232	24610.2	357783	38325.6	51020.7	5962.09	584737	63497.8
pme0257	C4H4N2O2	Uracil	Nucleotides and derivatives	784580	196147	870323	44980.5	551925	7433.38	826320	18923.4	583450	41321	632000	15378.4	586757	12424.2	558430	31310.2
pme0264	C10H14N2O5	Thymidine	Nucleotides and derivatives	31948.7	7987.28	25645	509.895	20495	3017.23	36200	3138.65	33701	4131.79	34827.3	1061.35	26368.7	2086.09	34068.3	2922.25
pme1109	C5H5N5O	Guanine	Nucleotides and derivatives	558967	141365	325920	48889	409690	63508.5	700963	99424.2	721623	198615	619770	74267.2	443257	133296	526340	40160.5
pme1173	C5H4N4O	Allopurinol	Nucleotides and derivatives	17511.3	4468.42	9114.53	1081.19	14471	1038.08	11767.5	3083.95	25318.7	4066.24	12388.8	1437.87	15434.7	1029.25	11675.7	706.803
pme1178	C10H13N5O5	Guanosine	Nucleotides and derivatives	11255400	2.82201e+06	8.49473e+06	1.5956e+06	9756500	571288	1.29093e+07	495145	9.71803e+06	398954	1.10083e+07	497917	7.30673e+06	1.41986e+06	9.80873e+06	1.46182e+06
pme1184	C10H13N5O4	Deoxyguanosine	Nucleotides and derivatives	164327	41084.6	122866	18704.8	150895	1122.95	210220	8327.65	148633	16881.1	145513	9850.42	104639	13694.8	120656	15394.2
pme1194	C9H13N3O4	Deoxycytidine	Nucleotides and derivatives	48613.3	12279.8	36746	4634.21	37932.5	130.192	72090.3	6323.41	40268.3	6166.42	46749.3	5736.96	23474.3	3579.4	41837	5083.96
pme1373	C9H14N3O7P	2'-Deoxycytidine-5'-monophosphate	Nucleotides and derivatives	64409.3	16504.5	31448.7	1785.82	42667	1770.16	44338.7	3777.95	25708.3	920.128	82242.3	23837.7	50249	8237.79	45226	10217
pme1474	C11H15N5O3S	5'-Deoxy-5'-(methylthio)adenosine	Nucleotides and derivatives	15400000	3.8508e+06	4.28897e+06	945050	10557500	3175.43	4.57427e+06	336254	9561600	237640	2.34497e+06	25173.8	9.39127e+06	342498	2.52187e+06	232095
pme2746	C27H33N9O15P2	Flavin adenine dinucleotide(FAD)	Nucleotides and derivatives	707693	176970	564707	11339.8	436600	21275.4	515280	14845.4	463517	7943.07	450730	3105.85	426087	20212.7	416153	17469.9
pme3007	C9H14N2O12P2	Uridine 5’-diphosphate	Nucleotides and derivatives	14366.7	3602.34	61749.7	1468	10980	757.484	17223.7	2893.49	9399.53	1667.88	34466.7	7943.06	18218	1182.45	37054.3	10451.2
pme3174	C9H14N3O8P	Cytidine 5'-monophosphate(Cytidylic acid)	Nucleotides and derivatives	56832.7	14295.6	13016.6	3313.23	77329.5	11250	87146	11496.2	103148	27665.1	50858	12443.5	52378.7	21078.4	44630.3	24083
pme3184	C10H14N5O6P	2'-Deoxyadenosine-5'-monophosphate	Nucleotides and derivatives	62006	15596.2	46890.7	7891.5	43322	2741.26	57180	11844.6	55622.3	2991.83	67786.7	5387.6	56674.7	5966.37	60288.3	2202.41
pme3188	C9H13N2O9P	Uridine 5'-monophosphate	Nucleotides and derivatives	674313	168646	179217	9732.75	553930	4174.24	420877	55236.9	867977	106620	339920	50824	371853	123835	308697	59481.1
pme3337	C14H17N5O8	N6-Succinyl Adenosine	Nucleotides and derivatives	79092	19812.7	64552	3193.98	59362	927.802	80139	6556.93	60614.7	2279.39	46457.3	1263.6	52588	2803.48	52628	4500.74
pme3732	C9H13N3O5	Cytidine	Nucleotides and derivatives	734773	186613	686980	155413	639755	50290.1	1.93303e+06	189696	1.13132e+06	146914	1383100	206894	545197	97054.1	1.08455e+06	332126
pme3961	C10H13N5O3	Deoxyadenosine	Nucleotides and derivatives	516440	129203	335963	18714.7	433335	7144.71	793363	74631.2	668283	96669.9	626840	52036.4	438550	57205.5	555303	92898.8
pme3967	C12H17N5O5	2-(Dimethylamino)guanosine	Nucleotides and derivatives	75197.3	18890	48209	1432.61	43862.5	2884.73	49613	1880.96	43106.3	958.569	35357.3	2788.36	40394.7	1163.57	37104	3173.68
mws0198	C6H12O6	D-(+)-Glucose	Saccharides and Alcohols	1273280	319438	1709400	69704.2	1063150	31090.3	1.38937e+06	38257.1	1261400	18727.6	1.61917e+06	71694.9	1.15743e+06	68834.9	1554600	62336.6
mws0264	C12H22O11	D-(+)-TrehaloseAnhydrous	Saccharides and Alcohols	671533	168560	494197	41985.2	638575	7352.56	546740	41622.1	720920	45577.5	637017	31817.6	732707	34598.4	679053	21591.7
mws0380	C12H22O11	Lactose	Saccharides and Alcohols	359000	90041.5	257547	23609.1	323745	1088.31	264527	9727.88	359227	28302	282353	11514.3	379733	16591.1	315883	7357.63
mws0866	C6H13O9P	D-Glucose 6-phosphate	Saccharides and Alcohols	3.77193e+06	943317	2.92973e+06	12447.8	2843750	135418	3.20087e+06	44039.9	3094700	142668	3.23743e+06	97675	2.77433e+06	137447	3349600	117282
mws1080	C12H22O11	Galactinol	Saccharides and Alcohols	7.06207e+06	1.76874e+06	4.62513e+06	249577	6296050	109033	4.69077e+06	148038	6.59333e+06	93590.6	4727900	130360	5748500	97874.4	5136700	151174
mws1090	C6H13O9P	Glucose-1-phosphate	Saccharides and Alcohols	3.64773e+06	912300	2.77727e+06	61682.3	2800750	156722	3022600	123048	2.88597e+06	203557	3.32333e+06	65703	2790100	269665	3068400	147115
mws1333	C12H22O11	Melibiose	Saccharides and Alcohols	653760	163456	483930	19363.6	590445	8097.34	532667	59439.9	623840	28297.3	463983	42239	579943	12358.3	572040	39556
mws2523	C12H23O14P	Trehalose 6-phosphate	Saccharides and Alcohols	19517.3	4912.56	14154	1298.01	12354	308.882	15922.3	1215.15	15406.7	394.939	16601	571.637	14450.3	1103.41	21154.3	1357.2
mws4170	C6H12O6	D-Glucose	Saccharides and Alcohols	3.68947e+06	923369	3.60763e+06	211541	2766950	17003	2.96927e+06	31066.6	3.20367e+06	52201.7	3670600	210331	3143000	82706.2	3.63113e+06	164384
mws5038	C12H22O11	Isomaltulose	Saccharides and Alcohols	1.20449e+06	311593	1005150	24077	1033905	27074.8	1.00266e+06	53752.8	1.27117e+06	135273	853287	105262	1081500	42195.6	1073580	53104.5
mws5040	C12H21O11Na	Turanose	Saccharides and Alcohols	665913	166485	333277	25958.3	522775	48211.6	310907	65084.1	276940	15465.8	292237	27448.5	303803	9210.58	266667	7454.42
pmb3081	C6H11PO11	Glucarate O-Phosphoric acid	Saccharides and Alcohols	8.08327e+06	2.30507e+06	3556400	551058	4101900	124939	2.64623e+06	241771	3335300	186209	2.15263e+06	222371	4.64623e+06	312539	2.11533e+06	323907
pme0516	C6H12O6	Inositol	Saccharides and Alcohols	257373	64371.2	323273	3209.18	184310	5415.55	326467	14769.8	276450	4869.37	354423	9433.94	279420	6403.61	385850	16460.5
pme0519	C12H22O11	D-(+)-Sucrose	Saccharides and Alcohols	4.31507e+06	1.09484e+06	2.56297e+06	24851.6	3467150	11691.3	2719600	146351	3.50847e+06	58867.4	2.88073e+06	161495	3.39187e+06	106406	3.08103e+06	115440
pme0534	C6H12O7	Gluconic acid	Saccharides and Alcohols	2.69647e+06	676039	2.59163e+06	138592	2022750	11460.4	2466000	41545.9	1.72827e+06	22496.4	1465000	25657.2	1.50267e+06	28108.7	1703300	59793.2
pme2019	C5H10O5	DL-Arabinose	Saccharides and Alcohols	501067	125928	328203	5606.83	326255	6284.46	303860	8723.84	276520	2425.06	265023	14049.9	278933	12603	293573	10506.2
pme2253	C6H10O6	L-Gulonic-γ-lactone	Saccharides and Alcohols	382440	95625.7	376430	23392.3	232525	12733.5	341223	12171.8	147113	9803.01	176660	2554.41	133403	12312.8	198717	9068.58
pme3705	C6H10O7	D-Glucoronic acid	Saccharides and Alcohols	62021.3	15753.7	56992.7	3415.96	47431.5	1866.28	59195.3	2172.03	50092.7	4259.1	78531.7	5879.53	56324.3	2889.64	83578.7	8029.6
pmn001588	C24H42O21	Nystose	Saccharides and Alcohols	2554200	639822	396573	55640.7	1889700	60044.4	923613	91411.6	2.23533e+06	377342	1.25206e+06	222382	1385770	470056	1.06229e+06	257441
Hmfn00531	C6H8O6	L-Ascorbic acid	Vitamin	44104.7	13087.8	1592000	106524	58774	5621.08	1003040	304208	25663.3	3791.89	792253	161419	541037	213781	627393	264161
mws0133	C6H6N2O	Nicotinamide	Vitamin	879873	220185	1.08849e+06	157763	1239720	435484	687037	10332.1	804947	56105.7	903080	51281.5	707420	78343.7	623573	44886.9
mws0232	C17H20N4O6	Riboflavin	Vitamin	161160	40350.3	112650	3335.93	101448	1692.5	105373	9194.96	124487	2338.44	86996.3	3876.18	144497	8245.03	97954.3	2886.31
mws1337	C9H17NO5	D-Pantothenic Acid	Vitamin	6390200	1.60237e+06	3.80453e+06	129884	4899600	153979	4.34213e+06	95417.8	2.79907e+06	39402.5	2230200	29427.7	2.84263e+06	60443.5	2632300	252595
pmb0801	C14H19NO9	4-Pyridoxic acid O-hexoside	Vitamin	194980	49887.3	146917	11637.1	140620	1703.18	145563	4286.93	143417	5013.01	167820	1555.97	154127	8430.53	223283	14787.4
pme0490	C6H5NO2	Nicotinic acid	Vitamin	95988.7	24898.8	65269.7	14289.3	63091.5	5484.54	145507	5504.61	92133	11533.1	82848.7	2508.02	59894	4032.46	65740	3663.61
pme1383	C8H11NO3	Pyridoxine	Vitamin	57114	14587.9	46645.3	4606.07	34479	1074.45	72668	3727.9	56511	3417.34	71425.3	3745.3	39109	5737.9	53290	3405.15
pme2266	C10H16N2O3S	Biotin	Vitamin	24388.7	6100.13	20786	1191.03	20809	162.813	20984	636.76	25652	813.371	30055.3	739.834	27290.3	856.63	25963.7	651.818
pme2596	C8H9NO4	4-Pyridoxic acid	Vitamin	7838.07	2055.97	7098.4	1699.21	4914.15	192.979	13662.7	720.427	5366.07	572.262	9259.63	1513	1328.87	1319.87	10161.3	1632.3
mws0147	C5H10O3	3-Hydroxy-3-methyl butyric acid	Organic acids	707987	181314	498157	17051.2	509625	620.652	452357	15832.4	393657	14459.9	303873	11304.3	386017	16010.2	352427	16813.8
mws0154	C7H10O5	Shikimic acid	Organic acids	1.12433e+06	281113	1.22503e+06	30295.7	787970	26315.6	1183300	81605.9	793710	98843.7	1.15043e+06	33482.5	822810	33074.8	991173	34997.6
mws0159	C9H8O3	Phenylpyruvic acid	Organic acids	117141	29285.4	79218	8389.73	81456.5	2322.97	123363	16750.1	90731.7	3389.95	75136	1869.88	99696.7	6165.35	94874	13774
mws0192	C4H6O4	Succinic acid	Organic acids	3.61987e+06	920168	2.47223e+06	42552.3	2653550	39115.5	2.58237e+06	55181.6	3.12037e+06	64934.2	2.55753e+06	26970.2	3016200	69514.1	2.66797e+06	152760
mws0206	C4H8O3	(S)-2-Hydroxybutanoicacid	Organic acids	82394.7	20598.7	74040.3	3913.55	76360	619.497	75438	2063.79	62816	2324.52	81985.3	1828.66	81225.3	522.427	77996	3678.01
mws0208	C6H10O4	Adipic Acid	Organic acids	690800	172700	544900	23176	461730	12903.8	526637	16780.9	508773	58082.7	628517	12608.1	424697	25984.3	490503	10911.8
mws0236	C2H7NO3S	2-Aminoethanesulfonic acid	Organic acids	39474.7	9933.86	27862.7	1467.91	32464.5	2663.61	24869	2286.6	33220	2306.45	23034.3	1339.88	30696.3	613.379	26558	1929.99
mws0237	C9H16O4	Anchoic Acid	Organic acids	2421400	606154	2.01573e+06	149214	1608450	16541.1	1.75027e+06	39192.2	2.93387e+06	458197	2.18877e+06	17025.5	1601500	94785.9	1.88997e+06	56584.5
mws0242	C8H14O4	SubericAcid	Organic acids	97918	24644.3	90893.3	12179	74115	1837.13	80342.3	8645.31	124879	18313.1	123850	1480.28	63842.3	1000.32	93470	3839.13
mws0262	C4H6O6	L-(+)-Tartaric acid	Organic acids	71386	18223.1	47255	1784.83	53769	93.5307	39794.7	4036.26	38800	2266.64	35317.7	3388.8	42896.7	2116.69	46281	4636.87
mws0274	C9H10O3	Phenyllactate(PLA)	Organic acids	5370.6	1424.43	4579.63	542.772	4583.8	597.442	4748.07	506.289	8166	537.569	3858.7	978.605	7188.07	643.584	5036.4	137.179
mws0277	C7H12O6	Kinic acid	Organic acids	7.29827e+06	1.86729e+06	6.86987e+06	157803	5102600	29387.1	8414200	154320	5.18007e+06	148751	7.27847e+06	183038	5089300	133158	7.09767e+06	135658
mws0281	C6H8O7	Citric Acid	Organic acids	12866400	3.22025e+06	13038000	627352	9977450	290725	1.50903e+07	362213	9890500	328508	1.23033e+07	349331	8861700	402249	1.23907e+07	297410
mws0328	C9H10O4	DL-P-hydroxyphenyllactic acid	Organic acids	24246	6156.55	22791	1389.47	13753	706.099	25125	961.652	21279	1041.19	20262	1686.21	16271	1836.43	26629.7	2525.41
mws0341	C6H12O3	(S)-(-)-2-Hydroxyisocaproic acid	Organic acids	55412	13869.9	60616.3	6464.41	39335	154.153	42196.3	3051.48	65433	3425.6	37755	2973.88	58041	665.313	63168	1644.45
mws0344	C5H10O6	D-Xylonic acid	Organic acids	4.89027e+06	1.22377e+06	6.36763e+06	158722	3573750	27164.3	6.23253e+06	143159	4.33487e+06	121504	5.33777e+06	115789	3875900	161513	5.74793e+06	9516.71
mws0345	C6H11NO2	Pipecolinic acid	Organic acids	25432	7009.39	32257	4209.06	23011.5	3553.3	33209.3	2269.72	51463.7	4019.14	32854	2235.21	32758.7	2934.41	41848.3	2521.53
mws0376	C4H4O4	Fumaric acid	Organic acids	386080	97185.8	309077	62131.2	319270	46447.8	342840	46874.2	437793	85107.8	405590	28305.2	435903	97154.9	399727	37424.4
mws0425	C5H6O4	Citraconic acid	Organic acids	274367	69156.3	312530	10255.6	200705	16572.8	473643	7262.11	197400	15365.5	302900	8683.75	215820	11189.3	426737	27951.9
mws0470	C4H6O4	Methylmalonic acid	Organic acids	3.81013e+06	966019	2531700	30481.2	2837550	9439.68	2.71107e+06	26250.5	3.29897e+06	74205.7	2.63743e+06	48426	3.17703e+06	68805.4	2.79807e+06	134323
mws0473	C5H8O4	2-Methylsuccinic acid	Organic acids	2018800	504900	1.59913e+06	100634	1523700	14664.7	1.84793e+06	44651.4	1.42217e+06	40056.3	1.71927e+06	61387.1	1629200	33927.6	1.79207e+06	132630
mws0497	C9H10O3	L-(-)-3-Phenyllactic acid	Organic acids	26118	6555.62	40360.7	948.355	24349.5	2268.12	31748.3	3752.55	19480.7	1616.23	43572	265.124	18290.7	1962.49	35229.7	5103.22
mws0567	C5H11N3O2	4-Guanidinobutyric acid	Organic acids	1.54827e+06	393569	2506000	206820	1306200	31061.4	1973000	101894	858127	24201.7	1.85063e+06	11497.3	903617	84596.1	1044800	30795.5
mws0574	C4H8O3	α-Hydroxyisobutyric acid	Organic acids	105809	26470.2	92717.3	2232	97774	3253.95	91580.7	1164.38	77167	5488.66	102495	2003.1	103860	2269.07	96392.7	7370.67
mws0576	C4H8O3	3-Hydroxybutyrate	Organic acids	3.13247e+06	784116	2.38737e+06	121129	2877100	120724	2.64017e+06	23527.5	2925500	53531.7	4207300	101469	3.24287e+06	82635	2.86833e+06	136849
mws0639	C7H6O4	2,3-Dihydroxybenzoic Acid	Organic acids	2.88133e+06	721964	1.19656e+06	228734	2050050	145406	4.94863e+06	266268	4086600	556672	2.76353e+06	694723	1.69084e+06	382564	3.57777e+06	1.2777e+06
mws0671	C4H9NO3	L-Homoserine	Organic acids	3739200	936404	4.53293e+06	229148	2748000	103172	4498200	163407	3.62907e+06	229144	3.41373e+06	89064	3.42367e+06	123592	4626700	252111
mws0823	C5H8O3	3-Methyl-2-Oxobutanoic acid	Organic acids	86962.7	21804	61576.3	4926.23	63591	5447.3	54857.7	2925.2	73734	7000.88	59505.3	2392.48	59885.3	1846.51	51219.3	3207.12
mws0851	C8H15NaO2	Sodium Valproate	Organic acids	2.01207e+06	503987	1454400	130570	1544450	8284.98	1570100	55739.6	1504400	75950.9	1324500	29449	1.40783e+06	39359.7	1.36717e+06	75590.5
mws0924	C6H10O4	2-Methylglutaric acid	Organic acids	535813	134519	445743	40637.9	394855	3645.97	478100	7750.26	434197	51673.6	549687	5066	348377	29834.2	445060	5257.4
mws0972	C6H12O3	5-Hydroxyhexanoic acid	Organic acids	62154	15714.8	73030	11608.5	39199.5	395.196	115911	12591.5	47493.3	6150.68	82420.3	11457	32170.3	5196.46	73031	5071.63
mws1189	C6H10O7	D-Galacturonic acid(Gal A)	Organic acids	49552	13017.6	53837.3	3073.08	50534	1839.44	52374.7	1639.23	45731.3	4490.23	80543	5112.08	49086	4737.68	80299.7	7334.35
mws1709	C4H6O5	Malic acid	Organic acids	611293	152847	1009530	97673.5	481725	5066.25	1.10513e+06	25767.6	592677	22507.8	947630	54835	581180	25614.5	889333	40201
mws2125	C3H4KO6P	Phosphoenolpyruvic acid	Organic acids	582513	145965	669087	80919.1	521100	554.256	538630	21781.1	519547	35544.6	504153	38243.8	440443	24127.6	533613	23071.1
pmb3099	C4H11O4P	Diethyl phosphate	Organic acids	730580	201602	501857	71526.9	455515	13235.8	452133	137579	504480	75361.3	393320	106548	505107	64044	481177	16762.2
pme0048	C2H7NO2S	2-Aminoethanesulfinic acid	Organic acids	6623.2	1656.27	5415.57	563.027	6128.65	142.75	4989.53	478.116	6095.97	302.295	4344.2	631.237	5578.47	128.705	4187.03	617.157
pme0266	C10H18O4	Sebacate	Organic acids	6472.13	1622.97	4469.83	120.522	5040.4	212.176	4524.57	314.395	5166.63	420.764	4827.73	332.421	5339.03	308.107	4802.53	154.86
pme0274	C6H13NO2	6-Aminocaproic acid	Organic acids	136233	35040	294857	15685.3	83991.5	7004.12	217237	13449.7	122842	16153.1	230217	5324.81	152617	12377.9	290600	24549.6
pme0282	C8H6O4	Phthalic acid	Organic acids	137215	35489.9	85194.7	2211.32	126908	20364.6	95768	22345.2	113573	5700.5	92110.7	5154.83	109788	8164.81	115000	9051.47
pme0295	C6H11NO3	4-Acetamidobutyric acid	Organic acids	68646	17249.9	62785.7	881.596	67378.5	1999.08	51787.3	1593.89	69195.3	6120.64	72907.7	582.807	68227.7	4449.34	67886.3	6725.39
pme2049	C4H8O3	2-Hydroxybutanoic acid	Organic acids	369587	92407.2	306760	13184.8	333205	9546.49	305533	13906	273127	8853.94	348850	6697.39	352347	5759.06	321153	9818.86
pme3011	C4H9NO2	γ-Aminobutyric acid	Organic acids	578200	144636	530623	23189	365690	29433.3	671043	24112.1	703240	123322	526493	31602.5	382823	27784.9	630840	36322.5
pme3154	C6H12O4	(Rs)-Mevalonic acid	Organic acids	35574.7	8948.68	51783.7	3578.65	30686	2176.03	105479	7964.28	29603	3716.23	43344.3	3356.78	28477.7	3898.76	122373	6686.95
pme3207	C6H6O4	Trans,trans-Muconic acid	Organic acids	4901600	1.22836e+06	2355400	81156.3	4184600	38567	2.06803e+06	77931.5	2921800	69054.3	1.95793e+06	104485	2.55613e+06	127044	1658300	128476
pmb0890	C21H38O4	MAG(18:2)	Lipids	3.49593e+06	875063	2597000	40674.4	3037100	66857.2	2.85097e+06	136719	2.87413e+06	167949	1894900	38251.3	2.55337e+06	167159	2.36237e+06	75705.4
pmb2363	C21H40O4	MAG(18:1)isomer1	Lipids	337693	84565.8	443230	88205.8	253210	28694.3	392733	127865	512357	51269.4	269697	14781.4	326770	23044.7	384543	20004.3
pmb2444	C21H36O4	MAG(18:3)isomer1	Lipids	13209200	3.31311e+06	8682300	184889	10419000	232672	9.98233e+06	662711	1.07556e+07	745913	5.92767e+06	129783	9.00763e+06	542921	7.03993e+06	136339
pmn001495	C19H38O4	Hexadecanoic acid 2,3-dihydroxypropyl ester	Lipids	1.14381e+06	286834	662610	25287	821590	81158.1	876380	32662.5	3.38117e+06	945769	683090	46434.6	1165470	142428	638510	41908.8
pmp001283	C21H38O4	Glyceryl linoleate	Lipids	27547.3	7427.5	66164.7	7663.24	18919.5	1272.19	64689.3	10638.8	41286	7007.05	63865.7	624.68	27120.3	2415.79	74951.3	2090.76
mws0120	C8H20NO6P	Choline alfoscerate	Lipids	1484200	374960	3.03757e+06	109320	1169250	62613.6	2.05193e+06	162613	1998800	147581	3.86857e+06	35146	2.13773e+06	21988	2.96013e+06	77659.3
pmp001250	C26H51NO7P+	PC(18:2)	Lipids	44901.3	11225.6	109873	5463.04	32771	2497.04	60950.3	7209.17	19291	1814.63	53451	4403.74	19140.3	1844.61	39873.7	5172.65
pmb2221	C18H39NO3	4-Hydroxysphinganine	Lipids	1487820	378388	626780	11714.5	847370	18873.6	747963	88093	804273	10718.5	464923	18872.7	653360	29003.8	512040	53313.9
pmp001264	C16H35NO2	Hexadecylsphingosine	Lipids	2508400	643085	1.06897e+06	536854	1817450	31609.9	1.08794e+06	560881	1.66707e+06	49265.7	1525900	178033	1673100	75183.6	1714800	196593
Hmqp006235	C21H46N3O9P	LysoPC 18:4	Lipids	7890	2047.71	31819	1451.49	11000	569.845	15090.3	1518.71	2374	650.711	6619.73	490.596	3090.63	399.474	3949	551.717
mws0126	C26H54NO7P	1-Stearoyl-sn-glycero-3-phosphocholine	Lipids	379667	95414.5	209140	19280.6	215010	22176	164493	22462.5	92262	6413.91	154440	18207	93570.7	17543.2	115593	23657.2
pmb0854	C26H48NO7P	LysoPC 18:3	Lipids	2.78133e+06	695366	7.78647e+06	177598	2170800	110101	4.52953e+06	223509	1.28187e+06	110140	3.87703e+06	274223	1.36727e+06	164647	2.81503e+06	284852
pmb0863	C24H46NO7P	LysoPC 16:2(2n isomer)	Lipids	114625	29187.5	291987	7792.92	121820	8233.01	121377	15183.8	27848.3	2619.13	67943.3	3224.64	33269	2288.14	46743.3	6274.83
pmb2260	C23H46NO7P	LysoPC 15:1	Lipids	5014.6	1289.66	11853.3	346.721	4855.25	394.359	5179.13	709.397	1545.13	215.668	3495.1	336.645	1645.37	232.332	3256	553.2
pmb2319	C23H48NO7P	LysoPC 15:0	Lipids	285853	71530.6	103201	4365.14	162080	2823.24	137023	1992.92	169497	15983.9	160053	9411.39	143060	15062.3	148253	12384.8
pmb2406	C25H52NO7P	LysoPC 17:0	Lipids	52324	13192.7	28413.3	1434.91	28556	2898.3	20067.3	1977.23	13811	1037.08	22676.7	3138.56	14072.9	2811.35	19297	3379.83
pmd0136	C26H54NO7P	LysoPC 18:0	Lipids	103967	26033.8	191003	19482.8	77099.5	12488.4	85380.3	9368.18	17007.7	623.341	61731.3	6335.4	21304.7	1935.43	44720.7	11464.2
pmp001270	C24H48NO7P	LysoPC(16:1)	Lipids	1194800	301380	2.90167e+06	35672.6	1183965	157464	1.37287e+06	113289	196590	10468.6	609353	56956.7	262200	13928.9	427283	79980.5
pmp001273	C26H50NO7P	LysoPC(18:2)	Lipids	49514	12396.5	109110	3278.56	35184.5	4115.64	61371.3	5799.95	20068	1611.5	53782.7	3750.07	21610.3	3034.9	40097.7	4409.14
pmp001278	C24H50NO7P	LysoPC(16:0)	Lipids	1.65133e+07	4.14784e+06	9137700	319939	10226600	836234	8.59567e+06	459684	7.70267e+06	787832	9.08017e+06	679031	6.49283e+06	1.1354e+06	7.34837e+06	1.34472e+06
pmp001281	C26H52NO7P	LysoPC(18:1)	Lipids	1.86093e+06	470976	4.92243e+06	234337	1025435	59851	2.53657e+06	291784	604817	58674.8	2.14047e+06	208052	590110	108010	1446300	287377
pmp001286	C26H54NO7P	LysoPC(18:0)	Lipids	353027	88349.2	195697	17021.6	199755	15683.7	156877	18698.7	80074.7	6613.7	139393	18083	91778.7	16764.6	105385	22126.1
mws0289	C23H46NO7P	LysoPE 18:1	Lipids	397613	100589	1.52153e+06	114914	251430	45171.9	631360	103175	50508	2133.52	493057	62507.2	72787.3	16223.9	330373	97909
pmb0864	C19H40NO7P	LysoPE 14:0	Lipids	44292.7	11201.4	19531	1840.09	23218.5	2092.03	14336.3	2079.99	10485.2	1629.38	17506.7	1716.78	9381.13	2320.91	13530.3	3469.76
pmb0874	C23H44NO7P	LysoPE 18:2(2n isomer)	Lipids	550247	138376	2.81393e+06	276448	428480	74137.5	1.11232e+06	145260	87852.3	8352.68	1.09554e+06	142246	139604	30646.6	692377	210335
pmb0876	C21H44NO7P	LysoPE 16:0	Lipids	954080	239824	408943	63084.7	474865	43113.6	251167	43121.8	158557	17503.1	251207	36162.5	151685	39663.4	198630	74798.9
Rfmb087	C18H32O4	13-Oxo-9-hydroxy-10-octadecenoic acid	Lipids	83568	20896.6	59182.3	3096.93	76242.5	433.879	78353.7	4880.34	120050	24158.3	52895.3	3686.34	61546.3	3626.97	46802.7	6621.95
Rfmb089	C18H34O4	9,10-Dihydroxy-12-octadecenoic acid	Lipids	38717.3	9779.16	31663	976.861	26614.5	219.682	30395	881.899	28872.7	2650.52	30647.7	520.709	26128.3	580.151	27094	533.489
Rfmb090	C18H32O3	13-Hydroxy-9,11-octadecadienoic acid	Lipids	459860	115145	273273	35457.9	365720	18908.2	333650	25306	333310	24239.2	209880	4612.34	236927	13806.6	195110	22320.3
Rfmb091	C18H32O3	9-Hydroxy-10,12-octadecadienoic acid	Lipids	444227	111133	274417	37195.8	358815	16942.3	328320	24494.1	322133	24349.5	208340	8190.64	232627	15347.6	190040	23900.5
mws0119	C14H28O2	Myristic Acid	Lipids	1.92427e+07	4.8284e+06	2.00403e+07	2.10318e+06	13968000	179556	1.78967e+07	977049	21008000	2.16363e+06	18975000	236607	1.47793e+07	1.01112e+06	1.78163e+07	869774
mws0359	C15H30O2	Pentadecanoic Acid	Lipids	242980	60843.9	320723	34697.8	187255	3582.46	274180	12641.5	316790	34648.8	326157	16810.3	241787	18146.8	315130	28270.5
mws0366	C18H30O2	γ-Linolenic Acid	Lipids	1.09713e+07	2.74352e+06	10510200	733695	8169500	115355	1.06107e+07	462021	9.09667e+06	97806.3	9.86473e+06	100800	9026200	240561	1.00124e+07	199912
mws0367	C18H30O2	α-Linolenic Acid	Lipids	18563.3	4643.72	16999.3	738.03	12879	708.986	17161.3	822.339	14868.7	151.527	16269.7	201.911	14439.7	527.093	16836.3	694.819
mws0383	C17H32O2	Cis-10-Heptadecenoic Acid	Lipids	85038.7	21340.9	56742	14547.1	55391	4819.14	182995	111927	221863	51892.5	148823	13300.4	84527.7	6376.35	127647	5308.21
mws0396	C18H34O2	Elaidic Acid	Lipids	6.89247e+06	1.72404e+06	9708600	934684	5831200	125978	9.73173e+06	582655	5.89053e+06	453193	9484100	767317	6773200	138188	8453300	637478
mws0752	C11H22O2	Undecylic Acid	Lipids	625887	156750	327893	29126.6	428595	21913.3	307743	3902.27	528693	52487.3	327780	10252	417957	3571.95	304503	20978.2
mws1489	C18H36O2	Stearic Acid	Lipids	2.21873e+07	5.60987e+06	1.95747e+07	1.79916e+06	14309500	335152	16181000	1.73926e+06	16166000	493343	1.84107e+07	1.07935e+06	1.54033e+07	1.10306e+06	18042000	375725
mws2623	C18H34O2	11-Octadecanoic acid(Vaccenic acid)	Lipids	2.17507e+06	545465	3032600	341047	1742150	38191.7	2.92863e+06	98038.7	1.85343e+06	90222.1	2.83707e+06	179546	2.10123e+06	58603.6	2602900	192303
pmb0889	C18H30O2	Punicic acid	Lipids	423467	110195	387347	72031.8	380720	24156.3	506100	85685.5	558323	135721	259300	8187.91	261107	10672.6	256653	31526.1
pmb2640	C12H24O2	Lauric acid	Lipids	11969.4	3064.12	11779.2	2672.46	9067.25	342.167	12189.3	1177.15	12160.2	1602.66	9912.4	368.468	9146.57	943.384	9120.47	155.149
pmb2643	C14H26O2	Myristoleic acid	Lipids	8682.13	2293.04	7692.43	1612.41	6232.75	475.939	5632.77	961.403	20323.3	4218.82	7130.7	197.477	5942.7	962.899	6681.63	1205.51
pmb2778	C18H32O3	9,10-EODE	Lipids	1.31971e+06	330230	722527	85406.3	979990	35166.4	1.14727e+06	62260.8	1881600	389393	613413	33783.9	783500	78068	581140	82564.1
pmb2786	C18H30O3	9-HOTrE	Lipids	81302	20327	41281	2733.09	71010	1315.78	94006	3658.06	197253	71530.7	52293	2692.47	57166	6881.46	54831.7	13974
pmb2787	C18H30O3	9-KODE	Lipids	23088	5831.49	21722	3524.83	11988.6	1404.35	24791.7	2305.15	17752	2407.3	14112	403.705	14307.7	970.74	12937.3	803.918
pmb2792	C18H30O3	13-HOTrE(r)	Lipids	53642	14133.2	29310.3	3442.16	47079	2153.52	28903	6072.31	57558.3	12900.1	28908.7	4784.44	50627	6106.16	49738.7	9269.36
pmb2799	C18H32O3	12,13-EODE	Lipids	30500.7	7625.41	73623	12975.2	27267.5	2068.36	81113.7	10943.4	30832.7	4141.21	39696	937.616	27191	2649.28	30566.7	1556.26
pmn001578	C16H32O2	Hexadecanoic acid	Lipids	3.20573e+07	8.01436e+06	26608000	2.51417e+06	20379000	1.32791e+06	27684000	834051	2.61233e+07	1.13683e+06	2.91017e+07	1.3411e+06	2.48817e+07	627214	2.92633e+07	709232
pmn001606	C20H38O2	Eicosenoic acid	Lipids	90470	22680.1	263490	31743.3	100681	2147.17	258760	23008	93035.7	1795.41	268607	26801.1	111775	9860.72	227720	26738.9
pmn001610	C20H36O2	Eicosadienoic acid	Lipids	56292	14078.5	170137	23236.8	58760	3483.73	165020	4076.4	62296.3	1797.38	175893	18386.9	71435.7	8196.7	160600	13264.5
pmn001611	C16H30O2	Palmitoleic acid	Lipids	5.01667e+06	1.26744e+06	6.19937e+06	1.03711e+06	4197200	212869	5.70997e+06	136598	6678200	876510	5.37427e+06	430580	4.17337e+06	279361	4.63647e+06	413738
pmn001688	C18H32O3	9S-Hyroxy-10E,12E-octadecadienoic acid	Lipids	455713	114026	277017	34983.1	356970	18371.3	330627	24820.2	331653	25377.1	206550	6785.99	237447	13430.4	193907	23473.2
pmn001689	C18H32O4	9-Hydroxy-12-oxo-10-octadecenoic acid	Lipids	13773.3	3444.53	52147.7	10596.2	15470	53.6936	46806.3	8050.87	11034.3	622.455	27853.3	1441.28	15209.7	2200.59	23621.7	2876.05
pmn001691	C18H32O5	9,12,13-Trihyroxy-10,15-octadecadienoic acid	Lipids	44144	11118.9	30064	2442.55	29496.5	2310.84	49143	2834.55	202532	77885.2	28471	3725.86	44314.3	6962.36	25805	6031.61
pmn001694	C18H34O5	9,10,13-Trihyroxy-11-octadecadienoic acid	Lipids	1.10237e+06	276626	640523	18003.8	792790	82797.8	860503	40996.3	3.22557e+06	916099	647863	42806.5	1118350	140747	624203	45380.7
pmp001271	C33H58O14	2,3-Dihydroxypropyl-9,12-octadecadienoate-hexose-hexose	Lipids	1435.93	367.389	4717.27	966.198	1291.95	104.645	4787.63	1909.43	10295.5	2453.85	8064.87	526.369	5890.53	917.435	10545.2	1257.17
pmp001276	C33H56O14	2,3-Dihydroxypropyl-9,12,15-octadecatrienoate-hexose-hexose	Lipids	277127	70394.6	200583	31073.5	173140	19144.9	195593	50676.5	649697	144630	278290	18221.4	322573	16849.3	358610	28028.8
X: Xiangyaxiangzhan, Y: Yuxiangyouzhan, A: ZnO NPs 0 + Cd 0, B: ZnO NPs 0 + Cd 100, C: ZnO NPs 50 + Cd 0, D: ZnO NPs 50 + Cd 100.
