# Supplementary material for: ZnO nanoparticle-based seed priming modulates early growth and enhances physio-biochemical and metabolic profiles of fragrant rice against cadmium toxicity
Source: J Nanobiotechnology. 2021 Mar 17;19:75. doi: 10.1186/s12951-021-00820-9 (PMC7968244; doi:10.1186/s12951-021-00820-9)
Supplement: Supplementary file 4 — Additional file 4:Table S3. The identified significant different metabolites in Xiangyaxiangzhan and Yuxiangyouzhan under different treatments. [file 12951_2021_820_MOESM4_ESM.xlsx]

## Sheet: Sheet1
Table S3 The identified significant different metabolites in Xiangyaxiangzhan and Yuxiangyouzhan under different treatments.
Treatments	Index	Formula	Compounds	Class	VIP	Fold_Change	Log2FC
X_A vs X_B	Hmfn00531	C6H8O6	L-Ascorbic acid	Vitamin	1.67	36.1	5.17
	Hmqp006235	C21H46N3O9P	LysoPC 18:4	Lipids	1.6	4.03	2.01
	mws0093	C10H12O3	Coniferyl alcohol	Phenolic acids	1.21	0.467	-1.1
	mws0120	C8H20NO6P	Choline alfoscerate	Lipids	1.44	2.05	1.03
	mws0178	C16H18O9	Chlorogenic acid	Phenolic acids	1.52	0.278	-1.85
	mws0180	C7H6O4	2,5-Dihydroxybenzoic acid	Phenolic acids	1.41	0.398	-1.33
	mws0260	C6H14N4O2	L-(+)-Arginine	Amino acids and derivatives	1.43	2.07	1.05
	mws0289	C23H46NO7P	LysoPE 18:1	Lipids	1.6	3.83	1.94
	mws0444	C7H7NO3	3-Aminosalicylic acid	Phenolic acids	1.48	0.376	-1.41
	mws0639	C7H6O4	2,3-Dihydroxybenzoic Acid	Organic acids	1.39	0.415	-1.27
	mws0884	C10H12N5O6P	Cyclic AMP	Nucleotides and derivatives	1.62	0.216	-2.21
	mws0885	C7H6O4	2,4-Dihydroxy benzoic acid	Phenolic acids	1.41	0.393	-1.35
	mws0981	C6H5N5O2	Isoxanthopterin	Nucleotides and derivatives	1.41	0.445	-1.17
	mws1060	C10H12N4O5	9-(β-D-Arabinofuranosyl)hypoxanthine	Nucleotides and derivatives	1.35	0.463	-1.11
	mws1195	C10H10O3	Methyl p-coumarate	Phenolic acids	1.13	2.05	1.04
	mws1200	C10H10O3	Trans-4-Hydroxycinnamic Acid Methyl Ester	Phenolic acids	1.19	2.11	1.08
	mws2108	C16H18O9	Cryptochlorogenic acid	Phenolic acids	1.54	0.343	-1.55
	mws4134	C20H32N6O12S2	Oxidized Glutathione	Amino acids and derivatives	1.69	0.0373	-4.74
	pmb0752	C17H20O9	3-O-Feruloyl quinic acid	Phenolic acids	1.47	0.429	-1.22
	pmb0854	C26H48NO7P	LysoPC 18:3	Lipids	1.57	2.8	1.49
	pmb0863	C24H46NO7P	LysoPC 16:2(2n isomer)	Lipids	1.53	2.55	1.35
	pmb0864	C19H40NO7P	LysoPE 14:0	Lipids	1.42	0.441	-1.18
	pmb0874	C23H44NO7P	LysoPE 18:2(2n isomer)	Lipids	1.63	5.11	2.35
	pmb0876	C21H44NO7P	LysoPE 16:0	Lipids	1.4	0.429	-1.22
	pmb0981	C10H14N5O7P	Adenosine 5'-monophosphate	Nucleotides and derivatives	1.61	0.248	-2.01
	pmb0998	C10H14N5O8P	Guanosine 5'-monophosphate	Nucleotides and derivatives	1.64	0.122	-3.03
	pmb2221	C18H39NO3	4-Hydroxysphinganine	Lipids	1.46	0.421	-1.25
	pmb2260	C23H46NO7P	LysoPC 15:1	Lipids	1.5	2.36	1.24
	pmb2319	C23H48NO7P	LysoPC 15:0	Lipids	1.53	0.361	-1.47
	pmb2554	C23H30O14	5-O-Feruloyl quinic acid glucoside	Phenolic acids	1.42	0.472	-1.08
	pmb2799	C18H32O3	12,13-EODE	Lipids	1.45	2.41	1.27
	pmb2833	C23H30O14	3-O-Feruloyl quinic acid glucoside	Phenolic acids	1.42	0.466	-1.1
	pmb2871	C13H16O9	2,5-Dihydroxy benzoic acid O-hexside	Phenolic acids	1.53	0.364	-1.46
	pmb3066	C22H26O12	5-O-p-Coumaroyl shikimic acid O-hexoside	Phenolic acids	1.57	0.306	-1.71
	pmb3081	C6H11PO11	Glucarate O-Phosphoric acid	Saccharides and Alcohols	1.25	0.44	-1.18
	pme0014	C5H9NO4	L-Glutamic acid	Amino acids and derivatives	1.38	0.493	-1.02
	pme0026	C6H14N2O2	L-(+)-Lysine	Amino acids and derivatives	1.49	2.37	1.24
	pme0040	C5H5N5	Adenine	Nucleotides and derivatives	1.57	3.56	1.83
	pme0193	C5H10N2O3	L-Glutamine	Amino acids and derivatives	1.46	2.11	1.08
	pme0230	C10H13N5O4	Adenosine	Nucleotides and derivatives	1.57	0.302	-1.73
	pme0256	C5H4N4O2	Xanthine	Nucleotides and derivatives	1.57	5.62	2.49
	pme0274	C6H13NO2	6-Aminocaproic acid	Organic acids	1.46	2.16	1.11
	pme1373	C9H14N3O7P	2'-Deoxycytidine-5'-monophosphate	Nucleotides and derivatives	1.34	0.488	-1.03
	pme1474	C11H15N5O3S	5'-Deoxy-5'-(methylthio)adenosine	Nucleotides and derivatives	1.5	0.279	-1.84
	pme1816	C16H18O9	Neochlorogenic acid(5-O-Caffeoylquinic acid)	Phenolic acids	1.49	0.319	-1.65
	pme2563	C8H14N2O5S	γ-Glu-Cys	Amino acids and derivatives	1.65	8.46	3.08
	pme2566	C8H14N2O5	(5-L-Glutamyl)-L-amino acid	Amino acids and derivatives	1.41	0.467	-1.1
	pme2602	C3H8NO6P	O-Phospho-L-serine	Amino acids and derivatives	1	3.78	1.92
	pme3007	C9H14N2O12P2	Uridine 5’-diphosphate	Nucleotides and derivatives	1.63	4.3	2.1
	pme3174	C9H14N3O8P	Cytidine 5'-monophosphate(Cytidylic acid)	Nucleotides and derivatives	1.54	0.229	-2.13
	pme3188	C9H13N2O9P	Uridine 5'-monophosphate	Nucleotides and derivatives	1.6	0.266	-1.91
	pme3207	C6H6O4	Trans,trans-Muconic acid	Organic acids	1.4	0.481	-1.06
	pmf0284	C10H10O3	Riboprine	Phenolic acids	1.37	0.497	-1.01
	pmn001367	C13H16O9	Protocatechuic acid-4-glucoside	Phenolic acids	1.54	0.34	-1.56
	pmn001463	C34H42O19	3,6'-Disinapoylsucros	Phenolic acids	1.03	2.3	1.2
	pmn001588	C24H42O21	Nystose	Saccharides and Alcohols	1.62	0.155	-2.69
	pmn001606	C20H38O2	Eicosenoic acid	Lipids	1.55	2.91	1.54
	pmn001610	C20H36O2	Eicosadienoic acid	Lipids	1.55	3.02	1.6
	pmn001669	C12H14O5	Methyl sinapate	Phenolic acids	1.52	2.39	1.26
	pmn001689	C18H32O4	9-Hydroxy-12-oxo-10-octadecenoic acid	Lipids	1.56	3.79	1.92
	pmn001728	C15H18N2O4	N-Acetyl-DL-tryptophan	Amino acids and derivatives	1.35	2.15	1.11
	pmp001086	C6H6O3	5-Hydroxymethylfurfural	Phenolic acids	1.49	0.405	-1.31
	pmp001250	C26H51NO7P+	PC(18:2)	Lipids	1.52	2.45	1.29
	pmp001270	C24H48NO7P	LysoPC(16:1)	Lipids	1.52	2.43	1.28
	pmp001271	C33H58O14	2,3-Dihydroxypropyl-9,12-octadecadienoate-hexose-hexose	Lipids	1.52	3.29	1.72
	pmp001273	C26H50NO7P	LysoPC(18:2)	Lipids	1.49	2.2	1.14
	pmp001281	C26H52NO7P	LysoPC(18:1)	Lipids	1.54	2.65	1.4
	pmp001283	C21H38O4	Glyceryl linoleate	Lipids	1.45	2.4	1.26
X_A vs X_C	Lmhn003240	C11H10O6	Benzoylmalic acid	Phenolic acids	1.86	0.277	-1.85
	mws0178	C16H18O9	Chlorogenic acid	Phenolic acids	1.56	0.479	-1.06
	mws1401	C7H14N2O3	L-theanine	Amino acids and derivatives	1.67	0.485	-1.04
	pmb0876	C21H44NO7P	LysoPE 16:0	Lipids	1.69	0.498	-1.01
	pme0256	C5H4N4O2	Xanthine	Nucleotides and derivatives	1.37	0.479	-1.06
	pmn001463	C34H42O19	3,6'-Disinapoylsucros	Phenolic acids	1.94	3.88	1.96
	pmn001612	C34H42O19	β-D-(3-Mustard acyl)-fructosyl-α-D-(6-mustard acyl)glucoside	Phenolic acids	1.37	9.05	3.18
X_A vs X_D	Hmfn00531	C6H8O6	L-Ascorbic acid	Vitamin	1.58	22.7	4.51
	Zmhn001926	C13H16O8	Salicylic acid O-glycoside	Phenolic acids	1.46	0.382	-1.39
	Zmhn002301	C15H18O8	p-Coumaric acid-O-glycoside	Phenolic acids	1.44	0.422	-1.25
	Zmxn001997	C13H16O8	Isosalicylic acid O-glycoside	Phenolic acids	1.44	0.425	-1.24
	mws0009	C10H10O3	Coniferaldehyde	Phenolic acids	1.33	0.447	-1.16
	mws0027	C9H10O5	Syringic acid	Phenolic acids	1.51	2.44	1.29
	mws0093	C10H12O3	Coniferyl alcohol	Phenolic acids	1.42	0.404	-1.31
	mws0126	C26H54NO7P	1-Stearoyl-sn-glycero-3-phosphocholine	Lipids	1.4	0.433	-1.21
	mws0178	C16H18O9	Chlorogenic acid	Phenolic acids	1.54	0.237	-2.08
	mws0179	C17H20O9	Chlorogenic acid methyl ester	Phenolic acids	1.43	0.416	-1.27
	mws0251	C5H6N2O2	Thymine	Nucleotides and derivatives	1.32	0.463	-1.11
	mws0444	C7H7NO3	3-Aminosalicylic acid	Phenolic acids	1.22	0.5	-1
	mws0636	C18H20N2O3	Phe-Phe	Amino acids and derivatives	1.52	2.41	1.27
	mws0668	C10H12N4O6	Xanthosine	Nucleotides and derivatives	1.35	0.479	-1.06
	mws0749	C7H6O3	4-Hydroxybenzoic acid	Phenolic acids	1.44	2.04	1.03
	mws0752	C11H22O2	Undecylic Acid	Lipids	1.37	0.492	-1.02
	mws0981	C6H5N5O2	Isoxanthopterin	Nucleotides and derivatives	1.36	0.493	-1.02
	mws1078	C7H7NO2	Anthranilic Acid	Phenolic acids	1.48	2.2	1.14
	mws1212	C11H12O4	Methyl ferulate	Phenolic acids	1.38	2.11	1.08
	mws1336	C7H7NO2	4-Aminobenzoic acid	Phenolic acids	1.46	2.31	1.21
	mws2108	C16H18O9	Cryptochlorogenic acid	Phenolic acids	1.52	0.347	-1.53
	mws4134	C20H32N6O12S2	Oxidized Glutathione	Amino acids and derivatives	1.66	0.0324	-4.95
	mws5040	C12H21O11Na	Turanose	Saccharides and Alcohols	1.28	0.467	-1.1
	pmb0752	C17H20O9	3-O-Feruloyl quinic acid	Phenolic acids	1.48	0.406	-1.3
	pmb0864	C19H40NO7P	LysoPE 14:0	Lipids	1.51	0.324	-1.63
	pmb0874	C23H44NO7P	LysoPE 18:2(2n isomer)	Lipids	1.35	2.02	1.02
	pmb0876	C21H44NO7P	LysoPE 16:0	Lipids	1.55	0.263	-1.93
	pmb0998	C10H14N5O8P	Guanosine 5'-monophosphate	Nucleotides and derivatives	1.42	0.357	-1.49
	pmb2319	C23H48NO7P	LysoPC 15:0	Lipids	1.39	0.479	-1.06
	pmb2406	C25H52NO7P	LysoPC 17:0	Lipids	1.47	0.384	-1.38
	pmb2620	C11H12O4	3,4-Dimethoxycinnamic acid	Phenolic acids	1.38	2.07	1.05
	pmb2799	C18H32O3	12,13-EODE	Lipids	1.51	2.66	1.41
	pmb2871	C13H16O9	2,5-Dihydroxy benzoic acid O-hexside	Phenolic acids	1.53	0.35	-1.51
	pmb2922	C15H24N2O17P2	Uridine 5'-diphospho-D-glucose	Nucleotides and derivatives	1.5	0.376	-1.41
	pmb3066	C22H26O12	5-O-p-Coumaroyl shikimic acid O-hexoside	Phenolic acids	1.56	0.282	-1.83
	pmb3081	C6H11PO11	Glucarate O-Phosphoric acid	Saccharides and Alcohols	1.43	0.327	-1.61
	pme0014	C5H9NO4	L-Glutamic acid	Amino acids and derivatives	1.41	0.463	-1.11
	pme0026	C6H14N2O2	L-(+)-Lysine	Amino acids and derivatives	1.45	2.18	1.12
	pme0033	C5H4N4O	Hypoxanthine	Nucleotides and derivatives	1.56	3.29	1.72
	pme0040	C5H5N5	Adenine	Nucleotides and derivatives	1.64	6.6	2.72
	pme0256	C5H4N4O2	Xanthine	Nucleotides and derivatives	1.61	12.8	3.68
	pme1086	C10H17N3O6S	Glutathione reduced form	Amino acids and derivatives	1.51	0.356	-1.49
	pme1228	C11H12N2O3	5-Hydroxy-L-tryptophan	Amino acids and derivatives	1.34	0.48	-1.06
	pme1474	C11H15N5O3S	5'-Deoxy-5'-(methylthio)adenosine	Nucleotides and derivatives	1.56	0.297	-1.75
	pme1816	C16H18O9	Neochlorogenic acid(5-O-Caffeoylquinic acid)	Phenolic acids	1.5	0.286	-1.81
	pme2122	C5H9N3	Histamine	Amino acids and derivatives	1.28	0.484	-1.05
	pme2563	C8H14N2O5S	γ-Glu-Cys	Amino acids and derivatives	1.64	8.22	3.04
	pme2566	C8H14N2O5	(5-L-Glutamyl)-L-amino acid	Amino acids and derivatives	1.4	0.456	-1.13
	pme3154	C6H12O4	(Rs)-Mevalonic acid	Organic acids	1.55	2.97	1.57
	pme3207	C6H6O4	Trans,trans-Muconic acid	Organic acids	1.46	0.422	-1.24
	pme3732	C9H13N3O5	Cytidine	Nucleotides and derivatives	1.52	2.63	1.4
	pmf0284	C10H10O3	Riboprine	Phenolic acids	1.39	0.472	-1.08
	pmn001319	C22H22O8	1-O-Feruloyl-3-O-p-Coumaroyl glycerol	Phenolic acids	1.37	0.446	-1.16
	pmn001367	C13H16O9	Protocatechuic acid-4-glucoside	Phenolic acids	1.54	0.32	-1.64
	pmn001419	C15H18O8	1-O-[(E)-p-Cumaroyl]-β-D-glucopyranose	Phenolic acids	1.47	0.402	-1.31
	pmn001554	C17H14O7	Petasiphenone	Phenolic acids	1.47	0.368	-1.44
	pmn001588	C24H42O21	Nystose	Saccharides and Alcohols	1.51	0.362	-1.47
	pmn001606	C20H38O2	Eicosenoic acid	Lipids	1.55	2.86	1.52
	pmn001610	C20H36O2	Eicosadienoic acid	Lipids	1.56	2.93	1.55
	pmn001612	C34H42O19	β-D-(3-Mustard acyl)-fructosyl-α-D-(6-mustard acyl)glucoside	Phenolic acids	1.06	4.22	2.08
	pmn001669	C12H14O5	Methyl sinapate	Phenolic acids	1.47	2.09	1.06
	pmn001689	C18H32O4	9-Hydroxy-12-oxo-10-octadecenoic acid	Lipids	1.55	3.4	1.76
	pmp000260	C13H16O10	6-O-Galloyl-β-D-glucopyranoside	Phenolic acids	1.46	0.418	-1.26
	pmp001086	C6H6O3	5-Hydroxymethylfurfural	Phenolic acids	1.48	0.379	-1.4
	pmp001271	C33H58O14	2,3-Dihydroxypropyl-9,12-octadecadienoate-hexose-hexose	Lipids	1.36	3.33	1.74
	pmp001283	C21H38O4	Glyceryl linoleate	Lipids	1.41	2.35	1.23
	pmp001286	C26H54NO7P	LysoPC(18:0)	Lipids	1.41	0.444	-1.17
X_B vs X_D	Hmqp006235	C21H46N3O9P	LysoPC 18:4	Lipids	1.49	0.474	-1.08
	mws0180	C7H6O4	2,5-Dihydroxybenzoic acid	Phenolic acids	1.52	4.14	2.05
	mws0248	C9H12N2O6	Uridine	Nucleotides and derivatives	1.42	2.21	1.15
	mws0289	C23H46NO7P	LysoPE 18:1	Lipids	1.43	0.415	-1.27
	mws0636	C18H20N2O3	Phe-Phe	Amino acids and derivatives	1.44	2.33	1.22
	mws0639	C7H6O4	2,3-Dihydroxybenzoic Acid	Organic acids	1.52	4.14	2.05
	mws0675	C11H15N2O8P	β-Nicotinamide mononucleotide	Nucleotides and derivatives	1.43	2.92	1.54
	mws0749	C7H6O3	4-Hydroxybenzoic acid	Phenolic acids	1.51	2.12	1.08
	mws0884	C10H12N5O6P	Cyclic AMP	Nucleotides and derivatives	1.55	6.23	2.64
	mws0885	C7H6O4	2,4-Dihydroxy benzoic acid	Phenolic acids	1.52	4.39	2.13
	mws0976	C9H12N2O6	β-Pseudouridine	Nucleotides and derivatives	1.42	2.12	1.09
	mws4176	C12H16N2O3	DL-Alanyl-DL-phenylalanine	Amino acids and derivatives	1.48	2.09	1.06
	pmb0863	C24H46NO7P	LysoPC 16:2(2n isomer)	Lipids	1.51	0.416	-1.27
	pmb0874	C23H44NO7P	LysoPE 18:2(2n isomer)	Lipids	1.47	0.395	-1.34
	pmb0981	C10H14N5O7P	Adenosine 5'-monophosphate	Nucleotides and derivatives	1.36	2.68	1.42
	pmb0998	C10H14N5O8P	Guanosine 5'-monophosphate	Nucleotides and derivatives	1.31	2.92	1.55
	pmb2260	C23H46NO7P	LysoPC 15:1	Lipids	1.5	0.437	-1.19
	pmb2786	C18H30O3	9-HOTrE	Lipids	1.55	2.28	1.19
	pmb2922	C15H24N2O17P2	Uridine 5'-diphospho-D-glucose	Nucleotides and derivatives	1.53	0.444	-1.17
	pmd0136	C26H54NO7P	LysoPC 18:0	Lipids	1.46	0.447	-1.16
	pme0230	C10H13N5O4	Adenosine	Nucleotides and derivatives	1.56	5.35	2.42
	pme0241	C7H6O2	Benzoic acid	Phenolic acids	1.39	2.15	1.11
	pme0256	C5H4N4O2	Xanthine	Nucleotides and derivatives	1.33	2.27	1.18
	pme0490	C6H5NO2	Nicotinic acid	Vitamin	1.41	2.23	1.16
	pme1109	C5H5N5O	Guanine	Nucleotides and derivatives	1.39	2.15	1.1
	pme3007	C9H14N2O12P2	Uridine 5’-diphosphate	Nucleotides and derivatives	1.52	0.279	-1.84
	pme3154	C6H12O4	(Rs)-Mevalonic acid	Organic acids	1.52	2.04	1.03
	pme3174	C9H14N3O8P	Cytidine 5'-monophosphate(Cytidylic acid)	Nucleotides and derivatives	1.51	6.7	2.74
	pme3188	C9H13N2O9P	Uridine 5'-monophosphate	Nucleotides and derivatives	1.48	2.35	1.23
	pme3732	C9H13N3O5	Cytidine	Nucleotides and derivatives	1.44	2.81	1.49
	pme3961	C10H13N5O3	Deoxyadenosine	Nucleotides and derivatives	1.52	2.36	1.24
	pmn001588	C24H42O21	Nystose	Saccharides and Alcohols	1.44	2.33	1.22
	pmp001270	C24H48NO7P	LysoPC(16:1)	Lipids	1.54	0.473	-1.08
X_C vs X_D	Hmfn00531	C6H8O6	L-Ascorbic acid	Vitamin	1.19	17.1	4.09
	Lmhn003246	C24H22O13	Sinapoylcaffeoyltartaric acid	Phenolic acids	1.23	2.28	1.19
	Rfmb319	C6H11NO2	Pipecolic acid	Amino acids and derivatives	1.24	2.14	1.1
	Zmhn001926	C13H16O8	Salicylic acid O-glycoside	Phenolic acids	1.14	0.428	-1.23
	Zmxn001997	C13H16O8	Isosalicylic acid O-glycoside	Phenolic acids	1.18	0.49	-1.03
	mws0001	C4H8N2O3	L-Asparagine Anhydrous	Amino acids and derivatives	1.23	2.49	1.32
	mws0027	C9H10O5	Syringic acid	Phenolic acids	1.21	3.21	1.68
	mws0028	C8H8O4	Vanillic acid	Phenolic acids	1.22	2.52	1.34
	mws0178	C16H18O9	Chlorogenic acid	Phenolic acids	1.1	0.494	-1.02
	mws0180	C7H6O4	2,5-Dihydroxybenzoic acid	Phenolic acids	1.21	2.36	1.24
	mws0256	C5H11NO2	L-Valine	Amino acids and derivatives	1.23	2.18	1.12
	mws0260	C6H14N4O2	L-(+)-Arginine	Amino acids and derivatives	1.23	3.67	1.88
	mws0289	C23H46NO7P	LysoPE 18:1	Lipids	1.08	2.51	1.33
	mws0425	C5H6O4	Citraconic acid	Organic acids	1.22	2.36	1.24
	mws0636	C18H20N2O3	Phe-Phe	Amino acids and derivatives	1.2	2.92	1.54
	mws0639	C7H6O4	2,3-Dihydroxybenzoic Acid	Organic acids	1.21	2.41	1.27
	mws0749	C7H6O3	4-Hydroxybenzoic acid	Phenolic acids	1.23	3.48	1.8
	mws0885	C7H6O4	2,4-Dihydroxy benzoic acid	Phenolic acids	1.2	2.43	1.28
	mws0972	C6H12O3	5-Hydroxyhexanoic acid	Organic acids	1.21	2.96	1.56
	mws1050	C5H9NO4	O-Acetylserine	Amino acids and derivatives	1.22	2.47	1.3
	mws1078	C7H7NO2	Anthranilic Acid	Phenolic acids	1.23	2.7	1.43
	mws1212	C11H12O4	Methyl ferulate	Phenolic acids	1.17	2.71	1.44
	mws1336	C7H7NO2	4-Aminobenzoic acid	Phenolic acids	1.22	3.47	1.79
	mws1401	C7H14N2O3	L-theanine	Amino acids and derivatives	1.21	3.33	1.74
	mws1709	C4H6O5	Malic acid	Organic acids	1.24	2.29	1.2
	mws1711	C5H11NO2	D-(-)-Valine	Amino acids and derivatives	1.24	2.21	1.14
	mws2108	C16H18O9	Cryptochlorogenic acid	Phenolic acids	1.23	0.407	-1.3
	mws4085	C11H12O5	Sinapic acid	Phenolic acids	1.22	2.3	1.2
	mws4134	C20H32N6O12S2	Oxidized Glutathione	Amino acids and derivatives	1.23	0.0596	-4.07
	mws4176	C12H16N2O3	DL-Alanyl-DL-phenylalanine	Amino acids and derivatives	1.21	2.33	1.22
	pmb0854	C26H48NO7P	LysoPC 18:3	Lipids	1.22	2.09	1.06
	pmb0874	C23H44NO7P	LysoPE 18:2(2n isomer)	Lipids	1.12	2.6	1.38
	pmb0998	C10H14N5O8P	Guanosine 5'-monophosphate	Nucleotides and derivatives	1.01	0.492	-1.02
	pmb2591	C13H14N2O3	Acetyltryptophan	Amino acids and derivatives	1.23	2.05	1.03
	pmb2620	C11H12O4	3,4-Dimethoxycinnamic acid	Phenolic acids	1.19	2.7	1.43
	pmb2787	C18H30O3	9-KODE	Lipids	1.14	2.07	1.05
	pmb2799	C18H32O3	12,13-EODE	Lipids	1.19	2.97	1.57
	pmb2871	C13H16O9	2,5-Dihydroxy benzoic acid O-hexside	Phenolic acids	1.23	0.484	-1.05
	pmb3066	C22H26O12	5-O-p-Coumaroyl shikimic acid O-hexoside	Phenolic acids	1.22	0.448	-1.16
	pme0006	C5H9NO2	L-Proline	Amino acids and derivatives	1.23	2.64	1.4
	pme0026	C6H14N2O2	L-(+)-Lysine	Amino acids and derivatives	1.21	3.03	1.6
	pme0033	C5H4N4O	Hypoxanthine	Nucleotides and derivatives	1.21	3.86	1.95
	pme0040	C5H5N5	Adenine	Nucleotides and derivatives	1.23	7.3	2.87
	pme0193	C5H10N2O3	L-Glutamine	Amino acids and derivatives	1.22	3.32	1.73
	pme0241	C7H6O2	Benzoic acid	Phenolic acids	1.1	2.32	1.22
	pme0256	C5H4N4O2	Xanthine	Nucleotides and derivatives	1.23	26.7	4.74
	pme0274	C6H13NO2	6-Aminocaproic acid	Organic acids	1.21	2.59	1.37
	pme0278	C7H14N2O4	2,6-Diaminooimelic acid	Amino acids and derivatives	1.22	2.15	1.11
	pme0490	C6H5NO2	Nicotinic acid	Vitamin	1.21	2.31	1.21
	pme1086	C10H17N3O6S	Glutathione reduced form	Amino acids and derivatives	1.23	0.347	-1.53
	pme1383	C8H11NO3	Pyridoxine	Vitamin	1.22	2.11	1.08
	pme1474	C11H15N5O3S	5'-Deoxy-5'-(methylthio)adenosine	Nucleotides and derivatives	1.22	0.433	-1.21
	pme2559	C6H9NO5	N-Acetylaspartate	Amino acids and derivatives	1.02	2.08	1.05
	pme2563	C8H14N2O5S	γ-Glu-Cys	Amino acids and derivatives	1.24	10.8	3.43
	pme2596	C8H9NO4	4-Pyridoxic acid	Vitamin	1.23	2.78	1.48
	pme2602	C3H8NO6P	O-Phospho-L-serine	Amino acids and derivatives	1.21	2.64	1.4
	pme2634	C5H11NO2	DL-Norvaline	Amino acids and derivatives	1.23	2.12	1.09
	pme2890	C8H16N2O4S2	L-Homocystine	Amino acids and derivatives	1.06	2.14	1.1
	pme3154	C6H12O4	(Rs)-Mevalonic acid	Organic acids	1.22	3.44	1.78
	pme3193	C4H7NO3	N-Acetylglycine	Amino acids and derivatives	1.23	2.22	1.15
	pme3207	C6H6O4	Trans,trans-Muconic acid	Organic acids	1.23	0.494	-1.02
	pme3732	C9H13N3O5	Cytidine	Nucleotides and derivatives	1.2	3.02	1.6
	pmf0585	C5H9NO2	DL-Proline	Amino acids and derivatives	1.23	2.2	1.14
	pmn001319	C22H22O8	1-O-Feruloyl-3-O-p-Coumaroyl glycerol	Phenolic acids	1.15	0.464	-1.11
	pmn001367	C13H16O9	Protocatechuic acid-4-glucoside	Phenolic acids	1.23	0.453	-1.14
	pmn001463	C34H42O19	3,6'-Disinapoylsucros	Phenolic acids	1.21	0.482	-1.05
	pmn001588	C24H42O21	Nystose	Saccharides and Alcohols	1.19	0.489	-1.03
	pmn001606	C20H38O2	Eicosenoic acid	Lipids	1.21	2.57	1.36
	pmn001610	C20H36O2	Eicosadienoic acid	Lipids	1.23	2.81	1.49
	pmn001612	C34H42O19	β-D-(3-Mustard acyl)-fructosyl-α-D-(6-mustard acyl)glucoside	Phenolic acids	1.19	0.466	-1.1
	pmn001669	C12H14O5	Methyl sinapate	Phenolic acids	1.23	2.62	1.39
	pmn001682	C9H8O4	Sorbic acid	Phenolic acids	1.17	2.37	1.25
	pmn001689	C18H32O4	9-Hydroxy-12-oxo-10-octadecenoic acid	Lipids	1.18	3.03	1.6
	pmp000260	C13H16O10	6-O-Galloyl-β-D-glucopyranoside	Phenolic acids	1.22	0.421	-1.25
	pmp001086	C6H6O3	5-Hydroxymethylfurfural	Phenolic acids	1.21	0.416	-1.27
	pmp001271	C33H58O14	2,3-Dihydroxypropyl-9,12-octadecadienoate-hexose-hexose	Lipids	1.02	3.71	1.89
	pmp001281	C26H52NO7P	LysoPC(18:1)	Lipids	1.18	2.47	1.31
	pmp001283	C21H38O4	Glyceryl linoleate	Lipids	1.18	3.42	1.77
Y_A vs Y_B	Hmfn00531	C6H8O6	L-Ascorbic acid	Vitamin	1.29	30.9	4.95
	Hmqp006235	C21H46N3O9P	LysoPC 18:4	Lipids	1.14	2.79	1.48
	Rfmb087	C18H32O4	13-Oxo-9-hydroxy-10-octadecenoic acid	Lipids	1.16	0.441	-1.18
	Zmhn002227	C17H22O10	Sinapic acid-glycoside	Phenolic acids	1.29	2.08	1.06
	mws0274	C9H10O3	Phenyllactate(PLA)	Organic acids	1.05	0.473	-1.08
	mws0289	C23H46NO7P	LysoPE 18:1	Lipids	1.3	9.76	3.29
	mws0467	C9H10O3	3-(4-Hydroxyphenyl)-propionic acid	Phenolic acids	1.16	2.4	1.26
	mws0497	C9H10O3	L-(-)-3-Phenyllactic acid	Organic acids	1.28	2.24	1.16
	mws0567	C5H11N3O2	4-Guanidinobutyric acid	Organic acids	1.3	2.16	1.11
	mws1570	C5H9NO3	Cis-4-Hydroxy-D-proline	Amino acids and derivatives	1.29	2.85	1.51
	mws2108	C16H18O9	Cryptochlorogenic acid	Phenolic acids	1.3	0.401	-1.32
	mws4134	C20H32N6O12S2	Oxidized Glutathione	Amino acids and derivatives	1.3	0.0695	-3.85
	pmb0752	C17H20O9	3-O-Feruloyl quinic acid	Phenolic acids	1.28	0.488	-1.04
	pmb0854	C26H48NO7P	LysoPC 18:3	Lipids	1.28	3.02	1.6
	pmb0863	C24H46NO7P	LysoPC 16:2(2n isomer)	Lipids	1.27	2.44	1.29
	pmb0874	C23H44NO7P	LysoPE 18:2(2n isomer)	Lipids	1.29	12.5	3.64
	pmb0889	C18H30O2	Punicic acid	Lipids	1.09	0.464	-1.11
	pmb0981	C10H14N5O7P	Adenosine 5'-monophosphate	Nucleotides and derivatives	1.13	0.432	-1.21
	pmb0998	C10H14N5O8P	Guanosine 5'-monophosphate	Nucleotides and derivatives	1.28	0.295	-1.76
	pmb2260	C23H46NO7P	LysoPC 15:1	Lipids	1.21	2.26	1.18
	pmb2554	C23H30O14	5-O-Feruloyl quinic acid glucoside	Phenolic acids	1.27	0.475	-1.07
	pmb2643	C14H26O2	Myristoleic acid	Lipids	1.19	0.351	-1.51
	pmb2778	C18H32O3	9,10-EODE	Lipids	1.21	0.326	-1.62
	pmb2786	C18H30O3	9-HOTrE	Lipids	1.13	0.265	-1.92
	pmb2833	C23H30O14	3-O-Feruloyl quinic acid glucoside	Phenolic acids	1.29	0.448	-1.16
	pmb2871	C13H16O9	2,5-Dihydroxy benzoic acid O-hexside	Phenolic acids	1.3	0.484	-1.05
	pmb3066	C22H26O12	5-O-p-Coumaroyl shikimic acid O-hexoside	Phenolic acids	1.29	0.363	-1.46
	pmb3107	C15H20O10	Syringic acid O-glucoside	Phenolic acids	1.29	2.17	1.12
	pmd0136	C26H54NO7P	LysoPC 18:0	Lipids	1.29	3.63	1.86
	pme0008	C6H13N3O3	L-Citrulline	Amino acids and derivatives	1.27	0.497	-1.01
	pme0033	C5H4N4O	Hypoxanthine	Nucleotides and derivatives	1.2	2.91	1.54
	pme0040	C5H5N5	Adenine	Nucleotides and derivatives	1.26	4.32	2.11
	pme0256	C5H4N4O2	Xanthine	Nucleotides and derivatives	1.2	2.65	1.4
	pme1173	C5H4N4O	Allopurinol	Nucleotides and derivatives	1.11	0.489	-1.03
	pme1373	C9H14N3O7P	2'-Deoxycytidine-5'-monophosphate	Nucleotides and derivatives	1.07	3.2	1.68
	pme1439	C9H8O3	p-Coumaric acid	Phenolic acids	1.27	2.44	1.29
	pme1474	C11H15N5O3S	5'-Deoxy-5'-(methylthio)adenosine	Nucleotides and derivatives	1.3	0.245	-2.03
	pme2563	C8H14N2O5S	γ-Glu-Cys	Amino acids and derivatives	1.27	14.7	3.87
	pme3007	C9H14N2O12P2	Uridine 5’-diphosphate	Nucleotides and derivatives	1.17	3.67	1.87
	pme3188	C9H13N2O9P	Uridine 5'-monophosphate	Nucleotides and derivatives	1.2	0.392	-1.35
	pmn001367	C13H16O9	Protocatechuic acid-4-glucoside	Phenolic acids	1.3	0.478	-1.06
	pmn001463	C34H42O19	3,6'-Disinapoylsucros	Phenolic acids	1.07	2.91	1.54
	pmn001495	C19H38O4	Hexadecanoic acid 2,3-dihydroxypropyl ester	Lipids	1.19	0.202	-2.31
	pmn001606	C20H38O2	Eicosenoic acid	Lipids	1.28	2.89	1.53
	pmn001610	C20H36O2	Eicosadienoic acid	Lipids	1.28	2.82	1.5
	pmn001612	C34H42O19	β-D-(3-Mustard acyl)-fructosyl-α-D-(6-mustard acyl)glucoside	Phenolic acids	1.06	2.91	1.54
	pmn001669	C12H14O5	Methyl sinapate	Phenolic acids	1.3	3.08	1.62
	pmn001689	C18H32O4	9-Hydroxy-12-oxo-10-octadecenoic acid	Lipids	1.29	2.52	1.34
	pmn001691	C18H32O5	9,12,13-Trihyroxy-10,15-octadecadienoic acid	Lipids	1.17	0.141	-2.83
	pmn001694	C18H34O5	9,10,13-Trihyroxy-11-octadecadienoic acid	Lipids	1.18	0.201	-2.32
	pmp001250	C26H51NO7P+	PC(18:2)	Lipids	1.26	2.77	1.47
	pmp001270	C24H48NO7P	LysoPC(16:1)	Lipids	1.28	3.1	1.63
	pmp001273	C26H50NO7P	LysoPC(18:2)	Lipids	1.27	2.68	1.42
	pmp001276	C33H56O14	2,3-Dihydroxypropyl-9,12,15-octadecatrienoate-hexose-hexose	Lipids	1.14	0.428	-1.22
	pmp001281	C26H52NO7P	LysoPC(18:1)	Lipids	1.27	3.54	1.82
Y_A vs Y_C	Hmfn00531	C6H8O6	L-Ascorbic acid	Vitamin	1.58	21.1	4.4
	mws0180	C7H6O4	2,5-Dihydroxybenzoic acid	Phenolic acids	1.49	0.409	-1.29
	mws0383	C17H32O2	Cis-10-Heptadecenoic Acid	Lipids	1.46	0.381	-1.39
	mws0639	C7H6O4	2,3-Dihydroxybenzoic Acid	Organic acids	1.47	0.414	-1.27
	mws0663	C7H8N4O2	1,7-Dimethylxanthine	Nucleotides and derivatives	1.03	0.266	-1.91
	mws0675	C11H15N2O8P	β-Nicotinamide mononucleotide	Nucleotides and derivatives	1.35	0.442	-1.18
	mws0884	C10H12N5O6P	Cyclic AMP	Nucleotides and derivatives	1.53	0.42	-1.25
	mws0885	C7H6O4	2,4-Dihydroxy benzoic acid	Phenolic acids	1.48	0.407	-1.3
	pmb0889	C18H30O2	Punicic acid	Lipids	1.42	0.468	-1.1
	pmb0981	C10H14N5O7P	Adenosine 5'-monophosphate	Nucleotides and derivatives	1.39	0.42	-1.25
	pmb2643	C14H26O2	Myristoleic acid	Lipids	1.58	0.292	-1.77
	pmb2778	C18H32O3	9,10-EODE	Lipids	1.51	0.416	-1.26
	pmb2786	C18H30O3	9-HOTrE	Lipids	1.44	0.29	-1.79
	pmb2922	C15H24N2O17P2	Uridine 5'-diphospho-D-glucose	Nucleotides and derivatives	1.49	2.07	1.05
	pmb3061	C22H28O13	5-O-p-Coumaroyl quinic acid O-hexoside	Phenolic acids	1.6	0.495	-1.01
	pme0230	C10H13N5O4	Adenosine	Nucleotides and derivatives	1.47	0.472	-1.08
	pme0256	C5H4N4O2	Xanthine	Nucleotides and derivatives	1.55	0.377	-1.41
	pme1086	C10H17N3O6S	Glutathione reduced form	Amino acids and derivatives	1.52	3.54	1.82
	pme2563	C8H14N2O5S	γ-Glu-Cys	Amino acids and derivatives	1.36	2.61	1.38
	pme2596	C8H9NO4	4-Pyridoxic acid	Vitamin	1.32	0.248	-2.01
	pme3188	C9H13N2O9P	Uridine 5'-monophosphate	Nucleotides and derivatives	1.37	0.428	-1.22
	pme3732	C9H13N3O5	Cytidine	Nucleotides and derivatives	1.47	0.482	-1.05
	pmn001495	C19H38O4	Hexadecanoic acid 2,3-dihydroxypropyl ester	Lipids	1.38	0.345	-1.54
	pmn001691	C18H32O5	9,12,13-Trihyroxy-10,15-octadecadienoic acid	Lipids	1.42	0.219	-2.19
	pmn001694	C18H34O5	9,10,13-Trihyroxy-11-octadecadienoic acid	Lipids	1.36	0.347	-1.53
	pmp001276	C33H56O14	2,3-Dihydroxypropyl-9,12,15-octadecatrienoate-hexose-hexose	Lipids	1.45	0.496	-1.01
Y_A vs Y_D	Hmfn00531	C6H8O6	L-Ascorbic acid	Vitamin	1.25	24.4	4.61
	Lmhn003240	C11H10O6	Benzoylmalic acid	Phenolic acids	1.25	2.27	1.18
	Rfmb087	C18H32O4	13-Oxo-9-hydroxy-10-octadecenoic acid	Lipids	1.23	0.39	-1.36
	mws0289	C23H46NO7P	LysoPE 18:1	Lipids	1.33	6.54	2.71
	mws0425	C5H6O4	Citraconic acid	Organic acids	1.34	2.16	1.11
	mws0863	C5H9NaO7P	2-Deoxyribose 5-phosphate	Nucleotides and derivatives	1.14	0.454	-1.14
	mws1060	C10H12N4O5	9-(β-D-Arabinofuranosyl)hypoxanthine	Nucleotides and derivatives	1.32	0.395	-1.34
	mws4134	C20H32N6O12S2	Oxidized Glutathione	Amino acids and derivatives	1.38	0.103	-3.28
	pmb0854	C26H48NO7P	LysoPC 18:3	Lipids	1.31	2.2	1.13
	pmb0874	C23H44NO7P	LysoPE 18:2(2n isomer)	Lipids	1.33	7.88	2.98
	pmb0889	C18H30O2	Punicic acid	Lipids	1.11	0.46	-1.12
	pmb0981	C10H14N5O7P	Adenosine 5'-monophosphate	Nucleotides and derivatives	1.07	0.432	-1.21
	pmb0998	C10H14N5O8P	Guanosine 5'-monophosphate	Nucleotides and derivatives	1.3	0.377	-1.41
	pmb2260	C23H46NO7P	LysoPC 15:1	Lipids	1.19	2.11	1.08
	pmb2643	C14H26O2	Myristoleic acid	Lipids	1.22	0.329	-1.6
	pmb2778	C18H32O3	9,10-EODE	Lipids	1.27	0.309	-1.7
	pmb2786	C18H30O3	9-HOTrE	Lipids	1.14	0.278	-1.85
	pmb2936	C28H32O14	Disinapoyl hexoside	Phenolic acids	1.31	2.05	1.04
	pmb3061	C22H28O13	5-O-p-Coumaroyl quinic acid O-hexoside	Phenolic acids	1.05	0.493	-1.02
	pmb3066	C22H26O12	5-O-p-Coumaroyl shikimic acid O-hexoside	Phenolic acids	1.33	0.429	-1.22
	pmd0136	C26H54NO7P	LysoPC 18:0	Lipids	1.23	2.63	1.39
	pme0040	C5H5N5	Adenine	Nucleotides and derivatives	1.3	3.11	1.64
	pme0256	C5H4N4O2	Xanthine	Nucleotides and derivatives	1.33	4.32	2.11
	pme0274	C6H13NO2	6-Aminocaproic acid	Organic acids	1.31	2.37	1.24
	pme1173	C5H4N4O	Allopurinol	Nucleotides and derivatives	1.24	0.461	-1.12
	pme1474	C11H15N5O3S	5'-Deoxy-5'-(methylthio)adenosine	Nucleotides and derivatives	1.37	0.264	-1.92
	pme2563	C8H14N2O5S	γ-Glu-Cys	Amino acids and derivatives	1.35	13.8	3.78
	pme3007	C9H14N2O12P2	Uridine 5’-diphosphate	Nucleotides and derivatives	1.18	3.94	1.98
	pme3154	C6H12O4	(Rs)-Mevalonic acid	Organic acids	1.37	4.13	2.05
	pme3188	C9H13N2O9P	Uridine 5'-monophosphate	Nucleotides and derivatives	1.27	0.356	-1.49
	pmn001495	C19H38O4	Hexadecanoic acid 2,3-dihydroxypropyl ester	Lipids	1.27	0.189	-2.4
	pmn001588	C24H42O21	Nystose	Saccharides and Alcohols	1.1	0.475	-1.07
	pmn001606	C20H38O2	Eicosenoic acid	Lipids	1.34	2.45	1.29
	pmn001610	C20H36O2	Eicosadienoic acid	Lipids	1.37	2.58	1.37
	pmn001669	C12H14O5	Methyl sinapate	Phenolic acids	1.38	3.14	1.65
	pmn001689	C18H32O4	9-Hydroxy-12-oxo-10-octadecenoic acid	Lipids	1.31	2.14	1.1
	pmn001691	C18H32O5	9,12,13-Trihyroxy-10,15-octadecadienoic acid	Lipids	1.24	0.127	-2.97
	pmn001694	C18H34O5	9,10,13-Trihyroxy-11-octadecadienoic acid	Lipids	1.26	0.194	-2.37
	pmp000260	C13H16O10	6-O-Galloyl-β-D-glucopyranoside	Phenolic acids	1.34	0.421	-1.25
	pmp001250	C26H51NO7P+	PC(18:2)	Lipids	1.27	2.07	1.05
	pmp001270	C24H48NO7P	LysoPC(16:1)	Lipids	1.23	2.17	1.12
	pmp001281	C26H52NO7P	LysoPC(18:1)	Lipids	1.24	2.39	1.26
Y_B vs Y_D	mws1570	C5H9NO3	Cis-4-Hydroxy-D-proline	Amino acids and derivatives	1.59	0.492	-1.02
	pme0120	C5H11NO2	5-Aminovaleric acid	Amino acids and derivatives	1.32	2.18	1.12
	pme3154	C6H12O4	(Rs)-Mevalonic acid	Organic acids	1.62	2.82	1.5
	pmn001612	C34H42O19	β-D-(3-Mustard acyl)-fructosyl-α-D-(6-mustard acyl)glucoside	Phenolic acids	1.19	0.496	-1.01
Y_C vs Y_D	Lmhn003246	C24H22O13	Sinapoylcaffeoyltartaric acid	Phenolic acids	1.12	10.8	3.44
	mws0027	C9H10O5	Syringic acid	Phenolic acids	1.28	2.12	1.08
	mws0028	C8H8O4	Vanillic acid	Phenolic acids	1.23	2.02	1.02
	mws0289	C23H46NO7P	LysoPE 18:1	Lipids	1.25	4.54	2.18
	mws0972	C6H12O3	5-Hydroxyhexanoic acid	Organic acids	1.3	2.27	1.18
	mws4134	C20H32N6O12S2	Oxidized Glutathione	Amino acids and derivatives	1.35	0.161	-2.63
	pmb0854	C26H48NO7P	LysoPC 18:3	Lipids	1.29	2.06	1.04
	pmb0874	C23H44NO7P	LysoPE 18:2(2n isomer)	Lipids	1.26	4.96	2.31
	pmb3066	C22H26O12	5-O-p-Coumaroyl shikimic acid O-hexoside	Phenolic acids	1.28	0.494	-1.02
	pmb3081	C6H11PO11	Glucarate O-Phosphoric acid	Saccharides and Alcohols	1.28	0.455	-1.14
	pmd0136	C26H54NO7P	LysoPC 18:0	Lipids	1.13	2.1	1.07
	pme0033	C5H4N4O	Hypoxanthine	Nucleotides and derivatives	1.34	2.66	1.41
	pme0040	C5H5N5	Adenine	Nucleotides and derivatives	1.37	3.57	1.84
	pme0241	C7H6O2	Benzoic acid	Phenolic acids	1.27	2.57	1.36
	pme0256	C5H4N4O2	Xanthine	Nucleotides and derivatives	1.39	11.5	3.52
	pme1086	C10H17N3O6S	Glutathione reduced form	Amino acids and derivatives	1.24	0.415	-1.27
	pme1474	C11H15N5O3S	5'-Deoxy-5'-(methylthio)adenosine	Nucleotides and derivatives	1.39	0.269	-1.9
	pme2563	C8H14N2O5S	γ-Glu-Cys	Amino acids and derivatives	1.34	5.28	2.4
	pme2596	C8H9NO4	4-Pyridoxic acid	Vitamin	1.09	7.65	2.93
	pme2602	C3H8NO6P	O-Phospho-L-serine	Amino acids and derivatives	1.32	2.6	1.38
	pme3154	C6H12O4	(Rs)-Mevalonic acid	Organic acids	1.37	4.3	2.1
	pmn001606	C20H38O2	Eicosenoic acid	Lipids	1.3	2.04	1.03
	pmn001610	C20H36O2	Eicosadienoic acid	Lipids	1.34	2.25	1.17
	pmn001669	C12H14O5	Methyl sinapate	Phenolic acids	1.39	2.43	1.28
	pmp000260	C13H16O10	6-O-Galloyl-β-D-glucopyranoside	Phenolic acids	1.33	0.354	-1.5
	pmp001250	C26H51NO7P+	PC(18:2)	Lipids	1.29	2.08	1.06
	pmp001281	C26H52NO7P	LysoPC(18:1)	Lipids	1.19	2.45	1.29
	pmp001283	C21H38O4	Glyceryl linoleate	Lipids	1.38	2.76	1.47
X_A: ZnO NPs 0 + Cd 0 for Xiangyaxiangzhan, X_B: ZnO NPs 0 + Cd 100 for Xiangyaxiangzhan, X_C: ZnO NPs 50 + Cd 0 for Xiangyaxiangzhan, X_D: ZnO NPs 50 + Cd 100 for Xiangyaxiangzhan.
Y_A: ZnO NPs 0 + Cd 0 for Yuxiangyouzhan, Y_B: ZnO NPs 0 + Cd 100 for Yuxiangyouzhan, Y_C: ZnO NPs 50 + Cd 0 for Yuxiangyouzhan, Y_D: ZnO NPs 50 + Cd 100 for Yuxiangyouzhan.
