# Supplementary material for: ZnO nanoparticle-based seed priming modulates early growth and enhances physio-biochemical and metabolic profiles of fragrant rice against cadmium toxicity
Source: J Nanobiotechnology. 2021 Mar 17;19:75. doi: 10.1186/s12951-021-00820-9 (PMC7968244; doi:10.1186/s12951-021-00820-9)
Supplement: Supplementary file 5 — Additional file 5:Table S4. Fold change of the detected metabolites involved in the metabolic pathways. [file 12951_2021_820_MOESM5_ESM.xlsx]

## Sheet: Metabolic pathways
Table S4 Fold change of the detected metabolites involved in the metabolic pathways.
						X						Y						Y/X
ID	Formula	Compounds	Class	cpd_ID		B/A	C/A	D/A	D/B	D/C		B/A	C/A	D/A	D/B	D/C		A	B	C	D
Zeatin biosynthesis
mws1050	C5H9NO4	O-Acetylserine	Amino acids and derivatives	C00979		1.21305	0.697824	1.72417	1.42136	2.47079		1.13193	0.957123	1.26049	1.11357	1.31695		0.88124	0.822316	1.20869	0.644245
pmb0981	C10H14N5O7P	Adenosine 5'-monophosphate	Nucleotides and derivatives	C00020		0.248321	0.774199	0.666578	2.68434	0.86099		0.431768	0.420145	0.432166	1.00092	1.02861		1.49576	2.60076	0.811726	0.969758
pmb2922	C15H24N2O17P2	Uridine 5'-diphospho-D-glucose	Nucleotides and derivatives	C00029		0.847021	0.663798	0.376317	0.444283	0.566914		1.33743	2.06754	1.57962	1.18108	0.764009		0.415103	0.655441	1.29293	1.74243
pme0040	C5H5N5	Adenine	Nucleotides and derivatives	C00147		3.55745	0.904064	6.60067	1.85545	7.30111		4.3163	0.87052	3.11032	0.720598	3.57295		0.894468	1.08527	0.861279	0.421484
pme1474	C11H15N5O3S	5'-Deoxy-5'-(methylthio)adenosine	Nucleotides and derivatives	C00170		0.278504	0.685552	0.29703	1.06652	0.433272		0.245248	0.982186	0.263749	1.07544	0.268533		0.620883	0.546744	0.889535	0.551316
pme3007	C9H14N2O12P2	Uridine 5’-diphosphate	Nucleotides and derivatives	C00015		4.29812	0.764269	1.19886	0.278927	1.56864		3.6668	1.93815	3.94209	1.07508	2.03394		0.654269	0.558168	1.6592	2.15136
Purine metabolism
pme0193	C5H10N2O3	L-Glutamine	Amino acids and derivatives	C00064		2.10857	0.591005	1.96199	0.93048	3.31975		0.896464	0.975452	1.16551	1.30012	1.19484		1.27899	0.543764	2.11097	0.75978
mws0609	C10H12N5O7P	Guanosine 3',5'-cyclic monophosphate	Nucleotides and derivatives	C00942		0.712747	0.582824	0.777355	1.09065	1.33377		0.711468	0.610624	0.647449	0.910018	1.06031		0.984594	0.982827	1.03156	0.820056
mws0668	C10H12N4O6	Xanthosine	Nucleotides and derivatives	C01762		0.520719	0.617664	0.478711	0.919327	0.775035		0.696882	0.877722	0.608491	0.873161	0.693261		0.758192	1.01469	1.07742	0.96374
mws0884	C10H12N5O6P	Cyclic AMP	Nucleotides and derivatives	C00575		0.215871	0.835083	1.34551	6.23292	1.61123		0.687394	0.41953	0.605589	0.880993	1.44349		1.33687	4.25698	0.671621	0.601704
pmb0981	C10H14N5O7P	Adenosine 5'-monophosphate	Nucleotides and derivatives	C00020		0.248321	0.774199	0.666578	2.68434	0.86099		0.431768	0.420145	0.432166	1.00092	1.02861		1.49576	2.60076	0.811726	0.969758
pmb0998	C10H14N5O8P	Guanosine 5'-monophosphate	Nucleotides and derivatives	C00144		0.122093	0.724426	0.3567	2.92153	0.492389		0.295191	0.568815	0.376801	1.27647	0.662432		1.29552	3.13224	1.01723	1.36852
pme0033	C5H4N4O	Hypoxanthine	Nucleotides and derivatives	C00262		1.73887	0.851492	3.28514	1.88924	3.8581		2.90897	0.738701	1.96271	0.674707	2.65697		0.716982	1.19945	0.622009	0.42836
pme0040	C5H5N5	Adenine	Nucleotides and derivatives	C00147		3.55745	0.904064	6.60067	1.85545	7.30111		4.3163	0.87052	3.11032	0.720598	3.57295		0.894468	1.08527	0.861279	0.421484
pme0230	C10H13N5O4	Adenosine	Nucleotides and derivatives	C00212		0.302238	0.838833	1.61729	5.35106	1.92803		0.718991	0.472105	0.669067	0.930564	1.4172		1.50203	3.57317	0.84536	0.621384
pme0256	C5H4N4O2	Xanthine	Nucleotides and derivatives	C00385		5.6246	0.478714	12.7867	2.27336	26.7106		2.64571	0.377283	4.32396	1.63433	11.4608		1.03372	0.486242	0.814693	0.349563
pme1109	C5H5N5O	Guanine	Nucleotides and derivatives	C00242		0.583076	0.732942	1.25403	2.15072	1.71096		0.858855	0.614249	0.729383	0.849251	1.18744		1.291	1.9016	1.08193	0.750881
pme1178	C10H13N5O5	Guanosine	Nucleotides and derivatives	C00387		0.754725	0.866828	1.14695	1.51969	1.32315		1.13277	0.751874	1.00933	0.891028	1.34242		0.863411	1.2959	0.748909	0.759817
pme1184	C10H13N5O4	Deoxyguanosine	Nucleotides and derivatives	C00330		0.747692	0.918262	1.27928	1.71097	1.39315		0.979009	0.704008	0.811772	0.829177	1.15307		0.904499	1.18433	0.693456	0.573953
pme3184	C10H14N5O6P	2'-Deoxyadenosine-5'-monophosphate	Nucleotides and derivatives	C00360		0.756228	0.698674	0.922169	1.21943	1.31988		1.2187	1.01892	1.08389	0.889383	1.06376		0.897048	1.44563	1.30822	1.05436
pme3961	C10H13N5O3	Deoxyadenosine	Nucleotides and derivatives	C00559		0.650537	0.839081	1.53622	2.36146	1.83083		0.937985	0.656234	0.83094	0.885877	1.26623		1.29402	1.8658	1.01203	0.699936
Pyrimidine metabolism
pme0193	C5H10N2O3	L-Glutamine	Amino acids and derivatives	C00064		2.81143	0.788006	2.61598	0.93048	3.31975		0.896464	0.975452	1.16551	1.30012	1.19484		1.70532	0.543764	2.11097	0.75978
mws0248	C9H12N2O6	Uridine	Nucleotides and derivatives	C00299		0.785139	1.29492	1.73684	2.21215	1.34127		0.935971	0.578281	0.710076	0.758651	1.22791		1.42138	1.69444	0.634753	0.581104
mws0251	C5H6N2O2	Thymine	Nucleotides and derivatives	C00178		0.886447	0.86774	0.617453	0.696548	0.711564		0.921622	1.0313	0.833173	0.904029	0.807883		1.27996	1.33075	1.52122	1.72713
mws0976	C9H12N2O6	β-Pseudouridine	Nucleotides and derivatives	C02067		0.794008	1.21547	1.68481	2.12191	1.38614		1.12898	0.584094	0.665112	0.589126	1.13871		1.40175	1.99312	0.673615	0.55337
pmb2922	C15H24N2O17P2	Uridine 5'-diphospho-D-glucose	Nucleotides and derivatives	C00029		1.12936	0.885065	0.501755	0.444283	0.566914		1.33743	2.06754	1.57962	1.18108	0.764009		0.553471	0.655441	1.29293	1.74243
pme0257	C4H4N2O2	Uracil	Nucleotides and derivatives	C00106		1.47905	0.937954	1.40427	0.94944	1.49716		1.08321	1.00567	0.957117	0.883592	0.951723		0.991528	0.726167	1.06311	0.675804
pme0264	C10H14N2O5	Thymidine	Nucleotides and derivatives	C00214		1.07025	0.855324	1.51075	1.41158	1.76628		1.03342	0.78243	1.0109	0.978207	1.292		1.40645	1.35806	1.28659	0.941114
pme1194	C9H13N3O4	Deoxycytidine	Nucleotides and derivatives	C00881		1.00784	1.04039	1.97724	1.96186	1.90048		1.16095	0.582948	1.03896	0.894922	1.78224		1.10445	1.27223	0.618842	0.580341
pme1373	C9H14N3O7P	2'-Deoxycytidine-5'-monophosphate	Nucleotides and derivatives	C00239		0.651017	0.883247	0.917852	1.40987	1.03918		3.19905	1.95458	1.7592	0.549911	0.900038		0.532187	2.61513	1.1777	1.02001
pme3007	C9H14N2O12P2	Uridine 5’-diphosphate	Nucleotides and derivatives	C00015		5.73083	1.01903	1.59848	0.278927	1.56864		3.6668	1.93815	3.94209	1.07508	2.03394		0.872359	0.558168	1.6592	2.15136
pme3174	C9H14N3O8P	Cytidine 5'-monophosphate(Cytidylic acid)	Nucleotides and derivatives	C00055		0.305378	1.8142	2.0445	6.69501	1.12694		0.49306	0.507803	0.432684	0.877548	0.852071		2.41991	3.90717	0.677344	0.512133
pme3188	C9H13N2O9P	Uridine 5'-monophosphate	Nucleotides and derivatives	C00105		0.354369	1.0953	0.832208	2.34842	0.759801		0.391623	0.428414	0.355651	0.908145	0.830157		1.71627	1.8967	0.6713	0.733461
pme3732	C9H13N3O5	Cytidine	Nucleotides and derivatives	C00475		1.24661	1.16091	3.50772	2.81381	3.02152		1.22255	0.481911	0.958659	0.784147	1.98929		2.05292	2.0133	0.852196	0.561063
mws0470	C4H6O4	Methylmalonic acid	Organic acids	C02170		0.885953	0.992984	0.948722	1.07085	0.955425		0.799473	0.963039	0.848165	1.06091	0.880717		1.15445	1.04176	1.11964	1.03209
mws0255	C4H5N3O	Cytosine	Nucleotides and derivatives	C00380		1.03145	1.00031	0.942231	0.913501	0.94194		0.650632	1.14025	0.775281	1.19158	0.679919		1.39175	0.877906	1.58645	1.14515
Glutathione metabolism
mws0813	C5H7NO3	5-Oxoproline	Amino acids and derivatives	C01879		0.748774	0.675977	0.803381	1.07293	1.18847		0.757974	0.872342	0.882711	1.16457	1.01189		1.26868	1.28426	1.63721	1.39395
pme0014	C5H9NO4	L-Glutamic acid	Amino acids and derivatives	C00025		0.493032	0.750309	0.463437	0.939974	0.617661		0.778179	0.933661	0.746083	0.958754	0.799094		0.653242	1.03105	0.812873	1.05165
pme1086	C10H17N3O6S	Glutathione reduced form	Amino acids and derivatives	C00051		0.660727	1.02813	0.356413	0.539425	0.346663		1.33174	3.53505	1.46801	1.10232	0.415274		0.325028	0.655117	1.11756	1.33874
pme2563	C8H14N2O5S	γ-Glu-Cys	Amino acids and derivatives	C00669		8.46236	0.762484	8.22023	0.971388	10.7809		14.6683	2.61052	13.7717	0.938877	5.27546		0.355146	0.615594	1.21592	0.594991
pme2566	C8H14N2O5	(5-L-Glutamyl)-L-amino acid	Amino acids and derivatives	C03740		0.467025	0.572603	0.455915	0.976211	0.796215		0.526695	0.919265	0.69647	1.32234	0.757637		3.67932	4.14941	5.90684	5.62065
Hmfn00531	C6H8O6	L-Ascorbic acid	Vitamin	C00072		36.096	1.3326	22.7423	0.63005	17.066		30.871	21.0821	24.4471	0.79191	1.15961		0.581873	0.497647	9.20537	0.625492
Cysteine and methionine metabolism
mws0219	C4H7NO4	L-AsparticAcid	Amino acids and derivatives	C00049		0.768735	0.68539	0.85568	1.1131	1.24846		0.930645	0.999588	0.947143	1.01773	0.947533		0.779839	0.944088	1.13734	0.863195
mws1050	C5H9NO4	O-Acetylserine	Amino acids and derivatives	C00979		1.21305	0.697824	1.72417	1.42136	2.47079		1.13193	0.957123	1.26049	1.11357	1.31695		0.88124	0.822316	1.20869	0.644245
pme1086	C10H17N3O6S	Glutathione reduced form	Amino acids and derivatives	C00051		0.660727	1.02813	0.356413	0.539425	0.346663		1.33174	3.53505	1.46801	1.10232	0.415274		0.325028	0.655117	1.11756	1.33874
pme1210	C5H11NO2S	L-Methionine	Amino acids and derivatives	C00073		0.70722	0.759244	0.672996	0.951607	0.886402		0.864176	0.937255	0.909365	1.05229	0.970244		0.858855	1.04946	1.06022	1.1605
pme1286	C14H20N6O5S	S-(5'-Adenosy)-L-homocysteine	Amino acids and derivatives	C00021		1.04797	0.640511	1.1679	1.11444	1.82338		1.70528	1.11118	1.79774	1.05422	1.61787		0.647228	1.05318	1.12283	0.996273
pme2602	C3H8NO6P	O-Phospho-L-serine	Amino acids and derivatives	C01005		3.77952	1.40431	3.71019	0.981656	2.64201		1.7854	0.657518	1.71103	0.958346	2.60225		2.53737	1.19862	1.18804	1.17016
pme2890	C8H16N2O4S2	L-Homocystine	Amino acids and derivatives	C01817		0.852702	0.591361	1.26702	1.48589	2.14255		0.54373	0.597575	0.564901	1.03894	0.945322		1.05535	0.672951	1.06644	0.470528
mws0671	C4H9NO3	L-Homoserine	Organic acids	C00263		1.21227	0.734917	1.20298	0.992338	1.6369		0.940664	0.943401	1.2749	1.35532	1.35139		0.970546	0.753096	1.24588	1.02857
pme1474	C11H15N5O3S	5'-Deoxy-5'-(methylthio)adenosine	Nucleotides and derivatives	C00170		0.278504	0.685552	0.29703	1.06652	0.433272		0.245248	0.982186	0.263749	1.07544	0.268533		0.620883	0.546744	0.889535	0.551316
Arginine and proline metabolism
mws0260	C6H14N4O2	L-(+)-Arginine	Amino acids and derivatives	C00062		2.06877	0.525388	1.92998	0.932913	3.67344		1.16559	0.998635	1.69465	1.4539	1.69697		1.02319	0.576492	1.94484	0.898433
mws1570	C5H9NO3	Cis-4-Hydroxy-D-proline	Amino acids and derivatives	C03440		1.40953	0.692134	1.33167	0.944765	1.92401		2.84726	1.15179	1.40069	0.491943	1.21609		0.277109	0.559761	0.461142	0.29147
pme0006	C5H9NO2	L-Proline	Amino acids and derivatives	C00148		1.86246	0.631739	1.67054	0.896956	2.64435		1.6802	0.971541	1.78737	1.06378	1.83972		0.818679	0.738565	1.25903	0.87593
pme0014	C5H9NO4	L-Glutamic acid	Amino acids and derivatives	C00025		0.493032	0.750309	0.463437	0.939974	0.617661		0.778179	0.933661	0.746083	0.958754	0.799094		0.653242	1.03105	0.812873	1.05165
pme0120	C5H11NO2	5-Aminovaleric acid	Amino acids and derivatives	C00431		0.783488	0.882619	1.09797	1.40139	1.24399		0.579295	0.636509	1.26241	2.17922	1.98334		1.56251	1.15529	1.12682	1.79653
mws0567	C5H11N3O2	4-Guanidinobutyric acid	Organic acids	C01035		1.61858	0.843653	1.27433	0.78731	1.51049		2.1566	1.05301	1.21754	0.564563	1.15624		0.55425	0.738481	0.69179	0.529549
pme0295	C6H11NO3	4-Acetamidobutyric acid	Organic acids	C02946		0.91463	0.981538	0.754412	0.824827	0.768601		1.05365	0.986015	0.981083	0.931127	0.994997		1.008	1.16122	1.0126	1.31087
pme3011	C4H9NO2	γ-Aminobutyric acid	Organic acids	C00334		0.917716	0.632463	1.16057	1.26463	1.83501		0.748668	0.544371	0.897048	1.19819	1.64786		1.21626	0.992217	1.04685	0.940088
Biosynthesis of unsaturated fatty acids
mws0367	C18H30O2	α-Linolenic Acid	Lipids	C06427		0.915748	0.693787	0.924475	1.00953	1.33251		1.09422	0.971147	1.13234	1.03483	1.16598		0.80097	0.957077	1.12118	0.981062
pmn001578	C16H32O2	Hexadecanoic acid	Lipids	C00249		0.830013	0.635705	0.863578	1.04044	1.35846		1.11401	0.952469	1.1202	1.00556	1.1761		0.814894	1.09372	1.22095	1.05705
pmn001606	C20H38O2	Eicosenoic acid	Lipids	C16526		2.91246	1.11287	2.86017	0.982049	2.5701		2.88714	1.20142	2.44766	0.847782	2.03731		1.02836	1.01942	1.11019	0.880043
pmn001610	C20H36O2	Eicosadienoic acid	Lipids	C16525		3.0224	1.04384	2.9315	0.969926	2.80837		2.82349	1.14671	2.578	0.913053	2.24818		1.10666	1.03384	1.21572	0.973215
Caffeine metabolism
mws0668	C10H12N4O6	Xanthosine	Nucleotides and derivatives	C01762		0.520719	0.617664	0.478711	0.919327	0.775035		0.696882	0.877722	0.608491	0.873161	0.693261		0.758192	1.01469	1.07742	0.96374
mws0663	C7H8N4O2	1,7-Dimethylxanthine	Nucleotides and derivatives	C13747		1.08171	0.894111	0.787908	0.728389	0.881219		0.468828	0.265586	0.227716	0.485715	0.857411		1.38587	0.600653	0.411658	0.400536
pme0256	C5H4N4O2	Xanthine	Nucleotides and derivatives	C00385		5.6246	0.478713	12.7867	2.27336	26.7106		2.64571	0.377283	4.32396	1.63433	11.4608		1.03372	0.486242	0.814695	0.349563
Flavonoid biosynthesis/Stilbenoid, diarylheptanoid and gingerol biosynthesis
pmb3074	C16H18O8	3-O-p-Coumaroyl quinic acid	Phenolic acids	C12208		1.0853	0.66324	0.794504	0.732058	1.19791		1.15056	0.960751	1.38398	1.20288	1.44052		0.305049	0.32339	0.441885	0.531377
mws0178	C16H18O9	Chlorogenic acid	Phenolic acids	C00852		0.277918	0.479093	0.236839	0.85219	0.494349		0.679702	0.950089	0.650133	0.956497	0.684286		0.48159	1.17782	0.955041	1.32198
Biosynthesis of amino acids
mws0001	C4H8N2O3	L-Asparagine Anhydrous	Amino acids and derivatives	C00152		1.39576	0.555192	1.38259	0.990565	2.49029		1.1999	0.939908	1.29357	1.07806	1.37627		0.795794	0.684127	1.34723	0.744557
mws0219	C4H7NO4	L-AsparticAcid	Amino acids and derivatives	C00049		0.768735	0.68539	0.85568	1.1131	1.24846		0.930645	0.999588	0.947143	1.01773	0.947533		0.779839	0.944088	1.13734	0.863195
mws0227	C6H13NO2	L-Leucine	Amino acids and derivatives	C00123		1.33166	0.644771	1.23499	0.927405	1.9154		1.13446	0.995118	1.35118	1.19103	1.35781		1.00153	0.853216	1.54573	1.09575
mws0230	C4H9NO3	L-(-)-Threonine	Amino acids and derivatives	C00188		1.02919	0.719791	1.07711	1.04655	1.49642		0.92468	1.0201	1.32743	1.43556	1.30128		0.811437	0.729037	1.14998	1.00002
mws0250	C9H11NO3	L-(-)-Tyrosine	Amino acids and derivatives	C00082		0.523907	0.711945	0.673226	1.28501	0.945616		0.666799	0.812027	0.708795	1.06298	0.872871		0.662879	0.843675	0.756064	0.697901
mws0254	C6H9N3O2	L-Histidine	Amino acids and derivatives	C00135		0.726877	0.684927	0.508939	0.700172	0.743055		0.884009	0.977213	1.08597	1.22846	1.1113		0.731205	0.889273	1.04324	1.56025
mws0256	C5H11NO2	L-Valine	Amino acids and derivatives	C00183		1.39635	0.63487	1.38217	0.989844	2.17709		1.17124	0.962509	1.78218	1.52161	1.8516		0.973235	0.816338	1.4755	1.2549
mws0258	C6H13NO2	L-Isoleucine	Amino acids and derivatives	C00407		1.33737	0.642122	1.23034	0.919969	1.91606		1.09292	0.987541	1.32128	1.20895	1.33795		1.01643	0.830641	1.56321	1.09156
mws0260	C6H14N4O2	L-(+)-Arginine	Amino acids and derivatives	C00062		2.06877	0.525388	1.92998	0.932913	3.67344		1.16559	0.998635	1.69465	1.4539	1.69697		1.02319	0.576492	1.94484	0.898433
mws0282	C11H12N2O2	L-Tryptophan	Amino acids and derivatives	C00078		0.645824	0.627736	0.572568	0.886569	0.912116		0.634851	0.874459	0.829352	1.30637	0.948416		0.709236	0.697185	0.987992	1.02731
mws1050	C5H9NO4	O-Acetylserine	Amino acids and derivatives	C00979		1.21305	0.697824	1.72417	1.42136	2.47079		1.13193	0.957123	1.26049	1.11357	1.31695		0.88124	0.822316	1.20869	0.644245
pme0006	C5H9NO2	L-Proline	Amino acids and derivatives	C00148		1.86246	0.631739	1.67054	0.896956	2.64435		1.6802	0.971541	1.78737	1.06378	1.83972		0.818679	0.738565	1.25903	0.87593
pme0008	C6H13N3O3	L-Citrulline	Amino acids and derivatives	C00327		0.615925	0.674765	0.631	1.02448	0.93514		0.496838	1.00902	0.820416	1.65128	0.813082		0.996143	0.803542	1.4896	1.29517
pme0026	C6H14N2O2	L-(+)-Lysine	Amino acids and derivatives	C00047		2.36761	0.719009	2.17976	0.920659	3.03162		0.849242	0.959824	1.18211	1.39196	1.23159		1.50788	0.540864	2.01291	0.817745
pme0193	C5H10N2O3	L-Glutamine	Amino acids and derivatives	C00064		2.10857	0.591005	1.96199	0.93048	3.31975		0.896464	0.975452	1.16551	1.30012	1.19484		1.27899	0.543764	2.11097	0.75978
pme0278	C7H14N2O4	2,6-Diaminooimelic acid	Amino acids and derivatives	C00666		1.38716	0.724716	1.55962	1.12432	2.15204		0.835681	1.00384	0.892818	1.06837	0.889405		1.22913	0.740478	1.70253	0.703628
pme1210	C5H11NO2S	L-Methionine	Amino acids and derivatives	C00073		0.70722	0.759244	0.672996	0.951607	0.886402		0.864176	0.937255	0.909365	1.05229	0.970244		0.858855	1.04946	1.06022	1.1605
pme1286	C14H20N6O5S	S-(5'-Adenosy)-L-homocysteine	Amino acids and derivatives	C00021		1.04797	0.640511	1.1679	1.11444	1.82338		1.70528	1.11118	1.79774	1.05422	1.61787		0.647228	1.05318	1.12283	0.996273
pme2602	C3H8NO6P	O-Phospho-L-serine	Amino acids and derivatives	C01005		3.77954	1.40429	3.71021	0.981656	2.64206		1.7854	0.6575	1.71103	0.958346	2.60232		2.53739	1.19862	1.18803	1.17016
pmp001213	C9H11NO2	Phenylalanine	Amino acids and derivatives	C00079		0.983097	0.679108	1.09776	1.11663	1.61647		0.989766	0.960252	1.14138	1.15318	1.18863		0.63249	0.636781	0.894335	0.657624
mws1078	C7H7NO2	Anthranilic Acid	Phenolic acids	C00108		1.62363	0.8152	2.20141	1.35585	2.70045		1.45381	1.01887	1.50137	1.03272	1.47356		0.578083	0.517618	0.722515	0.394256
mws0671	C4H9NO3	L-Homoserine	Organic acids	C00263		1.21227	0.734917	1.20298	0.992338	1.6369		0.940664	0.943401	1.2749	1.35532	1.35139		0.970546	0.753096	1.24588	1.02857
mws0823	C5H8O3	3-Methyl-2-Oxobutanoic acid	Organic acids	C00141		0.708078	0.731245	0.630819	0.890889	0.862664		0.807027	0.812181	0.69465	0.860752	0.85529		0.847881	0.966367	0.941727	0.933677
Phenylpropanoid biosynthesis
mws0250	C9H11NO3	L-(-)-Tyrosine	Amino acids and derivatives	C00082		0.523907	0.711945	0.673226	1.28501	0.945616		0.666799	0.812027	0.708795	1.06298	0.872871		0.662879	0.843675	0.756064	0.697901
pmp001213	C9H11NO2	Phenylalanine	Amino acids and derivatives	C00079		0.983097	0.679108	1.09776	1.11663	1.61647		0.989766	0.960252	1.14138	1.15318	1.18863		0.63249	0.636781	0.894335	0.657624
mws0009	C10H10O3	Coniferaldehyde	Phenolic acids	C02666		0.599988	0.742185	0.447017	0.745043	0.602299		0.599688	0.845133	0.718903	1.19879	0.850639		1.02336	1.02285	1.16531	1.6458
mws0014	C10H10O4	Ferulic acid	Phenolic acids	C01494		0.901957	0.724314	1.14301	1.26726	1.57806		1.00439	0.789349	0.971602	0.967351	1.23089		0.898416	1.00045	0.979084	0.763686
mws0093	C10H12O3	Coniferyl alcohol	Phenolic acids	C00590		0.467403	0.649437	0.404308	0.865011	0.622552		0.66845	1.03028	0.79612	1.19099	0.772719		1.21654	1.73982	1.92995	2.39548
mws0178	C16H18O9	Chlorogenic acid	Phenolic acids	C00852		0.277918	0.479094	0.236839	0.85219	0.494347		0.679702	0.950089	0.650133	0.956497	0.684286		0.48159	1.17782	0.955038	1.32198
mws0853	C11H14O4	Sinapyl alcohol	Phenolic acids	C02325		0.861716	0.686676	0.728163	0.845014	1.06042		1.50985	1.34196	1.34034	0.887729	0.998793		0.685434	1.20098	1.33953	1.26169
mws0921	C9H10O2	p-Coumaryl alcohol	Phenolic acids	C02646		0.730777	0.738481	0.743071	1.01682	1.00622		1.08867	0.973761	1.11963	1.02843	1.1498		1.33476	1.98846	1.76002	2.01116
mws2212	C9H8O4	Caffeic acid	Phenolic acids	C01197		0.91456	0.793885	1.40907	1.54071	1.7749		1.0792	0.960288	0.986166	0.913793	1.02695		1.04133	1.2288	1.2596	0.728799
mws2213	C9H8O2	Cinnamic acid	Phenolic acids	C00423		0.975819	0.712511	1.2135	1.24357	1.70313		1.37219	1.0805	1.51892	1.10693	1.40575		0.892792	1.25544	1.35389	1.11749
mws4085	C11H12O5	Sinapic acid	Phenolic acids	C00482		0.955184	0.778698	1.79169	1.87576	2.30089		1.01608	0.575869	1.0024	0.986534	1.74067		0.680909	0.724318	0.503551	0.380947
pmb3074	C16H18O8	3-O-p-Coumaroyl quinic acid	Phenolic acids	C12208		1.0853	0.66324	0.794504	0.732058	1.19791		1.15056	0.960751	1.38398	1.20288	1.44052		0.305049	0.32339	0.441885	0.531377
pme1439	C9H8O3	p-Coumaric acid	Phenolic acids	C00811		1.58215	0.831297	1.30682	0.825976	1.57203		2.44182	1.08887	1.99816	0.818308	1.83508		0.607727	0.937936	0.796029	0.929229
X: Xiangyaxianghan, Y: Yuxiangyouhan; A: ZnO NPs 0 + Cd 0, B: ZnO NPs 0 + Cd 100, C: ZnO NPs 50 + Cd 0, D: ZnO NPs 50 + Cd 100.
Fold changes of metabolites in red color indicated significant up-regulation (fold change > 2) and in green color showed significant down-regulation (fold change < 0.5), in comparison with normalized metabolite concentrations under treatment and control condition; and in white color indicated no significant changes. Metabolic pathways were constructed on basis of KEGG database (http://www.genome.…
